# Supplementary material for: Distribution of FDG-avid nodes in esophageal cancer: implications for radiotherapy target delineation
Source: Radiat Oncol. 2016 Nov 25;11:156. doi: 10.1186/s13014-016-0731-6 (PMC5123237; doi:10.1186/s13014-016-0731-6)
Supplement: Additional file 1: — Deidentified patient data. (XLSX 145 kb) [file 13014_2016_731_MOESM1_ESM.xlsx]

## Sheet: included
Gender	ICD-O Site Description	Age	Race	Ethnicity	Vital Status	Clinical Tumor	Path Tumor	ICD-O Histology Code	ICD-O Histology Description	ICD-O Site Code	Tumor Diagnosis Date	Age at Diagnosis	ICD9	RTC_TX_COURSE_ID	Plan Name	Planned fx	Delivered fx	Planned Dose	Delivered Dose	Start Date	Stop Date	Elapsed Days	RTC_PRIMARY_REF_POINT	RTC_DOSE_CORRECTION	Age at RT start	PET date	ST	Tumor Location	RT Start Date	FDG-avid LN?	Histology	Grade	Superior Image (LN1)	Inferior Image (LN1)	to 1ary (cm): LN1	Station (LN1)	Sup (LN2)	Inf (LN2)	to 1ary (cm): LN2	Station (LN2)	Sup (LN3)	Inf (LN3)	to 1ary (cm): LN3	Station (LN3)	Sup (LN4)	Inf (LN4)	to 1ary (cm): LN4	Station (LN4)	Sup (LN5)
FEMALE	ESOPHAGUS, CERVICAL	55	OTHER	Non-Spanish; Non-Hispanic	ALIVE	T1	TX	M8070/3	SQUAMOUS CELL CARCINOMA, NOS	C150	2013-08-27	55	1500	1	ESOPHAGUS_17_	25	25	4500	4500	2013-10-21	2013-11-27	37	T_PTV45	0	55.0062	2013-08-19	3.8	Cervical	2013-10-21	y	SCC	not specified	11	14	0	1L	11	17	0	1R	1	8		IIB
MALE	HYPOPHAR, POSTCRICOID	68	WHITE	Non-Spanish; Non-Hispanic	ALIVE	T3	TX	M8070/3	SQUAMOUS CELL CARCINOMA, NOS	C130	2013-08-30	68	1500	1	HDNECK_D_29_	30	30	5400	5400	2013-10-30	2013-12-12	43	HDNECK_D	0	68.1588	2013-10-17	3.8	Cervical	2013-10-30	n	SCC	not specified
MALE	TONGUE, BORDER	78	WHITE	Non-Spanish; Non-Hispanic	ALIVE	T	T	M8070/3	SQUAMOUS CELL CARCINOMA, NOS	C021	1985-04-15	50	1503	1	ESOPHAGUS	25	25	4500	4500	2009-09-08	2009-10-12	34	T_ESOPHAGUS	0	74.0151	2009-07-21	5	Upper Thoracic	2009-09-08	n	SCC	moderately diff
MALE	ESOPHAGUS, MIDDLE THIRD	52	ASIAN	Non-Spanish; Non-Hispanic	ALIVE	T3	T0	M8070/3	SQUAMOUS CELL CARCINOMA, NOS	C154	2008-11-18	47	1502	1	ESOPHAGUS	28	28	5039.99	5039.99	2009-01-26	2009-03-04	37	T_ESOPHAGUS	0	47.2471	2008-11-24	5	Upper Thoracic	2009-01-26	y	SCC	moderately diff	6	7		1L
MALE	ESOPHAGUS, LOWER THIRD	69	WHITE	Non-Spanish; Non-Hispanic	DECEASED	T3	T0	M8140/3	ADENOCARCINOMA, NOS	C155	2011-12-29	66	1505	1	ESOPHAGUS__3_	28	28	5040	5040	2012-02-27	2012-04-04	37	ESOPHA_D	0	66.9651	2012-01-10	5	Lower Thoracic	2012-02-27	y	Adeno	poorly diff	11	15	3.5	3P
MALE	HYPOPHAR, OTHER PARTS	73	WHITE	Unknown whether Spanish or not	DECEASED	T4A	TX	M8070/3	SQUAMOUS CELL CARCINOMA, NOS	C138	2008-07-11	67	1503	1	HYPOPXHILUM	33	33	5411.99	5411.99	2008-11-24	2009-01-12	49	HYPOPXHILUM	0	67.896	2008-07-28	5	Cervical	2008-11-24	y	SCC	moderately diff	7	9	11	3A	31	36		10/11L	26	30		IIA
MALE	ESOPHAGUS, UPPER THIRD	68	WHITE	Non-Spanish; Non-Hispanic	ALIVE	TX	TX	M8070/3	SQUAMOUS CELL CARCINOMA, NOS	C153	2010-09-16	64	1501	1	ESOPHAGUS_15_	28	28	5039.99	5039.99	2010-12-07	2011-01-19	43	T_ESOPHAGUS	0	64.3669	2010-10-18	5	Upper Thoracic	2010-12-07	n	SCC	moderately diff
FEMALE	ESOPHAGUS, CERVICAL	56	WHITE	Non-Spanish; Non-Hispanic	DECEASED	T3	TX	M8070/3	SQUAMOUS CELL CARCINOMA, NOS	C150	2008-04-15	50	1500	1	CERV_ESOPH	30	30	5400	5400	2008-06-04	2008-07-16	42	CERV_ESOPH	0	50.4038	2008-05-02	5	Cervical	2008-06-04	n	SCC	moderately diff
FEMALE	STOMACH, CARDIA	29	WHITE	Non-Spanish; Non-Hispanic	ALIVE	T3	T0	M8140/3	ADENOCARCINOMA, NOS	C160	2013-04-11	28	1510	1	ESOPHAGUS_56_	25	25	4500	4500	2013-06-11	2013-07-16	35	ESOPHAGUS	0	28.3121	2013-04-18	5	Gastroesophageal	2013-06-11	y	Adeno	poorly diff	27	22		7*
FEMALE	ESOPHAGUS, MIDDLE THIRD	63	BLACK	Non-Spanish; Non-Hispanic	DECEASED	T3	TX	M8070/3	SQUAMOUS CELL CARCINOMA, NOS	C154	2010-03-09	59	1504	1	ESPHO_21_	28	28	5039.99	5039.99	2010-07-22	2010-09-03	43	T_PTV5040	0	59.2772	2010-04-23	5	Lower Thoracic	2010-07-22	n	SCC	moderately diff
FEMALE	ESOPHAGUS, THORACIC	81	WHITE	Unknown whether Spanish or not	DECEASED	T3	TX	M8070/3	SQUAMOUS CELL CARCINOMA, NOS	C151	2009-04-15	76	1504	1	ESOPHAGUS	28	28	5039.99	5039.99	2009-07-13	2009-08-19	37	T_PTV5040	0	59.9617	2009-05-05	5	Lower Thoracic	2009-07-13	y	SCC	moderately diff	23	26	7	1R	7	14		IIA	7	14		IIA
FEMALE	ESOPHAGUS, CERVICAL	77	OTHER	Puerto Rican	ALIVE	T2	TX	M8070/3	SQUAMOUS CELL CARCINOMA, NOS	C150	2008-09-09	71	1503	1	11F_ESOPH	30	30	5399.99	5399.99	2008-12-18	2009-02-11	55	T_11F_ESOPH	0	71.7043	2008-10-23	5	Cervical	2008-12-18	n	SCC	not specified
MALE	ESOPHAGUS, NOS	62	WHITE	Non-Spanish; Non-Hispanic	DECEASED	T3	TX	M8070/3	SQUAMOUS CELL CARCINOMA, NOS	C159	2010-08-19	58	1503	1	ESOPHAGUS_30_	28	28	5039.99	5039.99	2010-11-29	2011-01-12	44	T_PTV5040	0	58.8747	2010-08-31	5	Upper Thoracic	2010-11-29	y	SCC	poorly diff	64	68	0	4R
MALE	STOMACH, CARDIA	97	WHITE	Non-Spanish; Non-Hispanic	DECEASED	T3	TX	M8140/3	ADENOCARCINOMA, NOS	C160	2008-01-24	91	1505	1	ESOPH	28	28	5040	5040	2008-05-29	2008-07-08	40	ESOPH	0	91.1786	2008-02-22	3.8		2008-05-29	n	Adeno	moderately diff
MALE	ESOPHAGUS, UPPER THIRD	83	WHITE	Non-Spanish; Non-Hispanic	DECEASED	T3	TX	M8070/3	SQUAMOUS CELL CARCINOMA, NOS	C153	2007-09-21	76	1500	1	ESOPH	30	30	5399.99	5399.99	2008-01-14	2008-02-29	46	ESOPH	0	76.5038	2007-10-19	3.8	Cervical	2008-01-14	n	SCC	moderately diff
MALE	ESOPHAGUS, MIDDLE THIRD	66	OTHER	Spanish NOS; Hispanic NOS, Latino NOS	DECEASED	TX	TX	M8070/3	SQUAMOUS CELL CARCINOMA, NOS	C154	2011-12-08	64	1509	1	ESOPHAGUS_10_	28	28	5039.98	5039.98	2012-09-05	2012-10-18	43	PTV5040	0	64.8569	2012-07-13	3.8	Lower Thoracic	2012-09-05	y	SCC	poorly diff	65	72	-1.14	8L (retroaortic)	77	89		7*
FEMALE	ESOPHAGUS, MIDDLE THIRD	78	PT REFUSED TO ANSWER	Non-Spanish; Non-Hispanic	DECEASED	T3	TX	M8070/3	SQUAMOUS CELL CARCINOMA, NOS	C154	2010-03-18	75	1504	1	ESOPH_60_	28	28	5039.99	5039.99	2010-06-14	2010-08-02	49	T_PTV5040	0	74.5298	2010-03-29	5	Lower Thoracic	2010-06-14	n	SCC	poorly diff
FEMALE	ESOPHAGUS, CERVICAL	76	WHITE	Non-Spanish; Non-Hispanic	DECEASED	T1	TX	M8070/3	SQUAMOUS CELL CARCINOMA, NOS	C150	2010-06-08	72	1500	1	CERVICAL__45_	30	27	5399.99	4859.99	2010-10-04	2010-11-12	39	CERVICAL_ESO	0	72.5859	2010-07-12	3.8	Cervical	2010-10-04	n	SCC	moderately diff
MALE	ESOPHAGUS, UPPER THIRD	70	WHITE	Non-Spanish; Non-Hispanic	DECEASED	T4	TX	M8070/3	SQUAMOUS CELL CARCINOMA, NOS	C153	2008-11-06	64	1503	1	6F_ESOPHAGUS	30	30	5399.99	5399.99	2009-01-07	2009-02-18	42	T_6F_ESOPHAGUS	0	64.7803	2008-11-13	5	Cervical	2009-01-07	n	SCC	poorly diff
MALE	ESOPHAGUS, UPPER THIRD	70	WHITE	Non-Spanish; Non-Hispanic	DECEASED	T3	TX	M8070/3	SQUAMOUS CELL CARCINOMA, NOS	C153	2008-11-17	65	1503	1	ESOPHAGUS	30	30	5399.99	5399.99	2009-03-02	2009-04-27	56	T_PTV54	0	65.2457	2008-12-09	5	Upper Thoracic	2009-03-02	y	SCC	moderately diff	48	51	0	1R
FEMALE	ESOPHAGUS, UPPER THIRD	81	WHITE	Non-Spanish; Non-Hispanic	ALIVE	T2	TX	M8070/3	SQUAMOUS CELL CARCINOMA, NOS	C153	2013-05-29	80	1503	1	ESOPHAGUS_36_	28	28	5040	5040	2013-09-03	2013-10-18	45	T_ESOPHAGUS	0	80.1424	2013-06-26	3.8	Upper Thoracic	2013-09-03	n	SCC	moderately diff
MALE	ESOPHAGUS, UPPER THIRD	93	WHITE	Non-Spanish; Non-Hispanic	ALIVE	T3	TX	M8070/3	SQUAMOUS CELL CARCINOMA, NOS	C153	2013-07-19	93	1509	1	ESOPHAGUS_43_	30	30	5399.95	5399.95	2013-09-10	2013-10-22	42	T_PTV5400	0	92.909	2013-08-07	3.8	Cervical	2013-09-10	n	SCC	not specified
FEMALE	ESOPHAGUS, UPPER THIRD	85	BLACK	Non-Spanish; Non-Hispanic	DECEASED	T3	TX	M8070/3	SQUAMOUS CELL CARCINOMA, NOS	C153	2009-07-31	80	1500	1	ESOPHAGUS	28	28	5040	5040	2009-11-02	2009-12-10	38	T_PTV5040	0	80.3258	2009-08-26	3.8	Upper Thoracic	2009-11-02	y	SCC	not specified	36	44		2A
FEMALE	ESOPHAGUS, UPPER THIRD	57	PT REFUSED TO ANSWER	Non-Spanish; Non-Hispanic	ALIVE	T3	TX	M8070/3	SQUAMOUS CELL CARCINOMA, NOS	C153	2010-09-01	53	1500	1	ESOPHAGUS_33_	28	28	5039.99	5039.99	2010-11-23	2011-01-06	44	T_PTV5040	0	53.6756	2010-10-11	3.8	Upper Thoracic	2010-11-23	n	SCC	not specified
FEMALE	ESOPHAGUS, UPPER THIRD	81	WHITE	Non-Spanish; Non-Hispanic	DECEASED	T3	TX	M8070/3	SQUAMOUS CELL CARCINOMA, NOS	C153	2013-05-24	80	1504	1	ESOPHAGUS_12_	28	28	5040	5040	2013-07-08	2013-08-14	37	ESOPHAGUS	0	80.3587	2013-06-12	3.8	Upper Thoracic	2013-07-08	y	SCC	not specified	51	53	0.38	3P
FEMALE	ESOPHAGUS, MIDDLE THIRD	78	WHITE	Non-Spanish; Non-Hispanic	DECEASED	T3	TX	M8070/3	SQUAMOUS CELL CARCINOMA, NOS	C154	2010-08-24	74	1504	1	ESOPHAGUS_12_	28	28	5039.99	5039.99	2010-12-06	2011-01-17	42	ESOPHAGUS	0	74.3792	2010-07-30	5	Lower Thoracic	2010-12-06	n	SCC	moderately diff
FEMALE	ESOPHAGUS, LOWER THIRD	75	WHITE	Non-Spanish; Non-Hispanic	ALIVE	T3	T1A	M8140/3	ADENOCARCINOMA, NOS	C155	2012-07-26	73	1509	1	ESOPHAGUS_39_	28	28	5040	5040	2012-10-22	2012-12-04	43	T_ESOPHAGUS	0	73.755	2012-08-28	5	Gastroesophageal	2012-10-22	n	Adeno	moderately diff
MALE	ESOPHAGUS, MIDDLE THIRD	72	ASIAN	Non-Spanish; Non-Hispanic	ALIVE	T2	TX	M8070/3	SQUAMOUS CELL CARCINOMA, NOS	C154	2013-06-17	72	1509	1	ESOPHAGUS_61_	28	28	5040	5040	2013-07-29	2013-09-09	42	T_PTV5040	0	71.9726	2013-06-19	5	Lower Thoracic	2013-07-29	y	SCC	moderately diff	53	57	0	7
MALE	ESOPHAGUS, CERVICAL	69	BLACK	Non-Spanish; Non-Hispanic	DECEASED	T4	TX	M8070/3	SQUAMOUS CELL CARCINOMA, NOS	C150	2008-07-29	64	1503	1	ESOPHAGUS	28	28	5039.99	5039.99	2008-10-28	2008-12-10	43	T_ESOPHAGUS	0	64.0767	2008-08-22	5	Upper Thoracic	2008-10-28	y	SCC	poorly diff	50	55	0.5	1R	60	63	0	2R	62	67	0	3P	64	66	0	3A	81
FEMALE	ESOPHAGUS, THORACIC	84	WHITE	Non-Spanish; Non-Hispanic	DECEASED	T3	TX	M8070/3	SQUAMOUS CELL CARCINOMA, NOS	C151	2010-05-27	80	1509	1	T9F_ESOPH_31_	28	28	5040	5040	2010-09-07	2010-11-05	59	T9F_ESOPHAGUS	0	80.3231	2010-07-01	5	Gastroesophageal	2010-09-07	n	SCC	poorly diff
MALE	ESOPHAGUS, THORACIC	68	BLACK	Non-Spanish; Non-Hispanic	ALIVE	T3	TX	M8070/3	SQUAMOUS CELL CARCINOMA, NOS	C151	2013-03-07	67	1509	1	ESOPHAGUS_22_	28	28	5039.96	5039.96	2013-04-24	2013-06-03	40	T_ESOPH_5040	0	67.0527	2013-03-13	5	Upper Thoracic	2013-04-24	n	SCC	moderately diff
MALE	ESOPHAGUS, THORACIC	69	WHITE	Puerto Rican	DECEASED	T3	TX	M8070/3	SQUAMOUS CELL CARCINOMA, NOS	C151	2008-04-07	64	1503	1	ESOPHAGUS	28	28	5039.99	5039.99	2008-06-30	2008-08-11	42	ESOPHAGUS	0	63.5291	2008-05-08	3.8	Upper Thoracic	2008-06-30	y	SCC	moderately diff	49	58	0.38	1R
MALE	ESOPHAGUS, UPPER THIRD	72	WHITE	Non-Spanish; Non-Hispanic	ALIVE	T3	TX	M8070/3	SQUAMOUS CELL CARCINOMA, NOS	C153	2011-09-19	69	1501	1	ESOPHAGUS_10_	28	28	5039.99	5039.99	2011-11-14	2011-12-22	38	ESOPHAGUS_D	0	69.5578	2011-09-23	3.8	Upper Thoracic	2011-11-14	n	SCC	moderately diff
FEMALE	STOMACH, CARDIA	60	WHITE	Non-Spanish; Non-Hispanic	DECEASED	T3	TX	M8490/3	SIGNET RING CEL CARCINOMA	C160	2011-03-10	58	1510	1	ESOPHAGUS_7_	28	28	5040.02	5040.02	2011-05-16	2011-06-23	38	T_ESOPHAGUS	0	57.4949	2011-03-19	5	Gastroesophageal	2011-05-16	n	Adeno	poorly diff
FEMALE	ESOPHAGUS, MIDDLE THIRD	76	ASIAN	Non-Spanish; Non-Hispanic	ALIVE	T3	TX	M8070/3	SQUAMOUS CELL CARCINOMA, NOS	C154	2012-03-22	74	1504	1	ESOPHAGUS_40_	25	25	4500	4500	2012-05-22	2012-06-26	35	T_ESOPHAGUS	0	73.8535	2012-03-29	3.8	Upper Thoracic	2012-05-22	y	SCC	not specified	55	59	0.76	3P	69	73	0	5	70	74	0	4R	74	80		10/11R	74
MALE	ESOPHAGUS, UPPER THIRD	88	BLACK	Spanish NOS; Hispanic NOS, Latino NOS	ALIVE	T2	TX	M8070/3	SQUAMOUS CELL CARCINOMA, NOS	C153	2013-10-04	87	1503	1	ESOPHAGUS_50_	28	28	5040	5040	2013-12-02	2014-01-13	42	T_PTV5040	0	87.436	2013-10-23	3.8	Upper Thoracic	2013-12-02	y	SCC	not specified	63	67	0	2L
MALE	ESOPHAGUS, UPPER THIRD	65	BLACK	Non-Spanish; Non-Hispanic	DECEASED	T3	TX	M8070/3	SQUAMOUS CELL CARCINOMA, NOS	C153	2008-02-19	59	1501	1	10F_ESOPH	28	20	5040	3600	2008-04-28	2008-05-27	29	10F_ESOPH	0	59.2334	2008-03-04	5	Upper Thoracic	2008-04-28	n	SCC	moderately diff
FEMALE	ESOPHAGUS, CERVICAL	77	WHITE	Non-Spanish; Non-Hispanic	ALIVE	T3	TX	M8070/3	SQUAMOUS CELL CARCINOMA, NOS	C150	2009-06-01	72	1501	1	ESOPHAGUS	28	28	5040	5040	2009-08-17	2009-09-24	38	T_ESOPHAGUS_5040	0	72.2902	2009-06-15	5	Cervical	2009-08-17	n	SCC	moderately diff
MALE	ESOPHAGUS, OTHER PARTS	63	WHITE	Non-Spanish; Non-Hispanic	DECEASED	T2	TX	M8070/3	SQUAMOUS CELL CARCINOMA, NOS	C158	2011-03-03	61	1504	1	ESOPHAGUS_20_	28	28	5039.99	5039.99	2011-06-13	2011-07-21	38	T_ESOPH	0	60.7283	2011-03-14	5	Lower Thoracic	2011-06-13	y	SCC	poorly diff	57	60	1	7
FEMALE	ESOPHAGUS, MIDDLE THIRD	61	WHITE	Non-Spanish; Non-Hispanic	ALIVE	T3	TX	M8070/3	SQUAMOUS CELL CARCINOMA, NOS	C154	2009-05-14	57	1504	1	ESOPHAGUS	28	28	5039.99	5039.99	2009-07-20	2009-08-26	37	T_ESOPHAGUS	0	56.835	2009-05-22	5	Lower Thoracic	2009-07-20	n	SCC	moderately diff
FEMALE	ESOPHAGUS, UPPER THIRD	71	Unknown	Unknown whether Spanish or not	ALIVE	T2	TX	M8070/3	SQUAMOUS CELL CARCINOMA, NOS	C153	2007-12-04	64	1501	1	ESOPHAGUS	28	28	5039.99	5039.99	2008-02-11	2008-03-20	38	ESOPHAGUS	0	64.5914	2007-12-26	3.8	Upper Thoracic	2008-02-11	y	SCC	poorly diff	62	67	0	3P
MALE	PROSTATE	83	WHITE	Non-Spanish; Non-Hispanic	ALIVE	T2A	TX	M8140/3	ADENOCARCINOMA, NOS	C619	2001-06-28	70	1509	1	ESOPHAGUS	28	28	5040	5040	2009-05-11	2009-06-18	38	T_ESOPHAGUS	0	78.2724	2009-04-14	5	Lower Thoracic	2009-05-11	n	SCC	not specified
MALE	ESOPHAGUS, LOWER THIRD	76	WHITE	Non-Spanish; Non-Hispanic	ALIVE	T3	T3	M8140/3	ADENOCARCINOMA, NOS	C155	2011-02-11	73	1505	1	ESOPHAGUS_11_	28	28	5039.99	5039.99	2011-04-25	2011-06-02	38	T_ESOPHAGUS	0	73.0623	2011-02-23	5	Lower Thoracic	2011-04-25	n	Adeno	moderately diff
MALE	ESOPHAGUS, CERVICAL	45	WHITE	Non-Spanish; Non-Hispanic	DECEASED	T3	TX	M8070/3	SQUAMOUS CELL CARCINOMA, NOS	C150	2012-01-20	43	1500	1	ESOPHAGUS_43_	30	30	5400	5400	2012-03-08	2012-04-18	41	T_PTV5400	0	43.1403	2012-02-07	3.8	Upper thoracic	2012-03-08	y	SCC	poorly diff	60	78		1L	60	73		1R	67	85	0	3P	80	83	0	2L	80
FEMALE	ESOPHAGUS, UPPER THIRD	69	BLACK	Non-Spanish; Non-Hispanic	ALIVE	TX	TX	M8074/3	SQ CELL CA, SPINDLE CELL TYPE	C153	2010-05-27	66	1503	1	ESOPHAGUS_68_	28	28	5040	5040	2010-08-16	2010-09-24	39	T_PTV5040	0	66.0041	2010-06-29	3.8	Upper Thoracic	2010-08-16	y	SCC	not specified (spindle cell)	51	63		1L	60	68	0	2L
FEMALE	ESOPHAGUS, UPPER THIRD	61	WHITE	Non-Spanish; Non-Hispanic	ALIVE	T3	TX	M8140/3	ADENOCARCINOMA, NOS	C153	2013-01-28	60	1509	1	ESOPHAGUS_26_	30	30	5400	5400	2013-03-18	2013-04-26	39	T_PTV5400	0	60.0246	2013-02-01	3	Cervical (+ Upper thoracic (mediastinum at 91))	2013-03-18	n	SCC	poorly diff
MALE	ESOPHAGUS, MIDDLE THIRD	85	WHITE	Non-Spanish; Non-Hispanic	DECEASED	T3	TX	M8140/3	ADENOCARCINOMA, NOS	C154	2008-01-10	79	1504	1	ESOPHAGUS_241	18	18	3240	3240	2008-06-02	2008-06-25	23	ESOPHAGUS_241	0	79.3758	2008-01-14	5	Upper Thoracic	2008-05-05	y	Adeno	poorly diff	56	63	2.5	1L	58	62	3	1R	63	70	0	2R	70	78	0	4L	84
FEMALE	STOMACH, CARDIA	63	BLACK	Non-Spanish; Non-Hispanic	ALIVE	T3	TX	M8070/3	SQUAMOUS CELL CARCINOMA, NOS	C160	2008-04-17	57	1505	1	ESOPHAGUSIMRT	20	20	3600	3600	2008-08-14	2008-09-11	28	ESOPHAGUSIMRT	-1500	57.065	2008-05-21	5	Lower Thoracic	2008-07-30	y	SCC	moderately diff	49	53	7.5	2R
FEMALE	ESOPHAGUS, LOWER THIRD	50	WHITE	Non-Spanish; Non-Hispanic	DECEASED	T3	TX	M8070/3	SQUAMOUS CELL CARCINOMA, NOS	C155	2009-06-25	46	1505	1	ESOPHAGUS	28	28	5039.99	5039.99	2009-09-14	2009-10-28	44	T_ESOPHAGUS	0	45.7084	2009-07-21	5	Gastroesophageal	2009-09-14	y	SCC	poorly diff	53	56	6	7	90	98		7*
MALE	ESOPHAGUS, LOWER THIRD	73	WHITE	Non-Spanish; Non-Hispanic	ALIVE	T3	T1A	M8140/3	ADENOCARCINOMA, NOS	C155	2010-03-05	69	1505	1	ESOPHAGUS_6_	28	28	5039.99	5039.99	2010-06-07	2010-07-15	38	T_ESOPHAGUS	0	69.1828	2010-03-31	5	Lower Thoracic	2010-06-07	n	Adeno	not specified
MALE	ESOPHAGUS, MIDDLE THIRD	67	WHITE	Puerto Rican	ALIVE	T2	TX	M8070/3	SQUAMOUS CELL CARCINOMA, NOS	C154	2011-02-09	65	1504	1	5F_THORAX_31_	28	28	5039.99	5039.99	2011-04-11	2011-05-18	37	T_5040	0	64.6543	2011-02-08	3.8	Lower Thoracic	2011-04-11	y	SCC	poorly diff	56	61	2.66	3P
MALE	ESOPHAGUS, THORACIC	55	WHITE	Non-Spanish; Non-Hispanic	DECEASED	T3	TX	M8070/3	SQUAMOUS CELL CARCINOMA, NOS	C151	2012-04-26	53	1501	1	ESOPHAGU_114	30	30	5400	5400	2012-07-02	2012-08-14	43	ESOPHAGUS	0	52.9747	2012-05-02	3.8	Upper Thoracic	2012-07-02	y	SCC	moderately diff	59	63	1.9	3P	63	66		1R
MALE	ESOPHAGUS, UPPER THIRD	78	WHITE	Spanish NOS; Hispanic NOS, Latino NOS	DECEASED	T3	TX	M8083/3	BASALOID SQUAMOUS CELL CARCINOMA	C153	2008-05-12	73	1503	1	ESOPHAGUS	28	28	5039.99	5039.99	2008-07-21	2008-09-10	51	T_ESOPHAGUS	0	72.7556	2008-05-21	5	Upper Thoracic	2008-07-21	y	SCC	poorly diff	63	67	1.5	1R	72	78	0	3P	82	85	0	4R	87	90	0	4R
MALE	ESOPHAGUS, UPPER THIRD	84	WHITE	Puerto Rican	ALIVE	T4	TX	M8140/3	ADENOCARCINOMA, NOS	C153	2009-05-19	80	1503	1	ESOPHAGUS	30	30	5399.99	5399.99	2009-11-23	2010-01-08	46	T_ESOPHAGUS_5400	0	80.0712	2009-06-17	3.8	Upper Thoracic	2009-11-23	n	Adeno	moderately diff
FEMALE	ESOPHAGUS, MIDDLE THIRD	61	WHITE	Non-Spanish; Non-Hispanic	DECEASED	T3	TX	M8070/3	SQUAMOUS CELL CARCINOMA, NOS	C154	2012-02-20	60	1504	1	ESOPHAGUS_35_	28	28	5040	5040	2012-05-16	2012-06-25	40	T_PTV_ESOPHAGUS	0	59.7125	2012-03-19	5	Upper Thoracic	2012-05-16	y	SCC	moderately diff	62	66	2	3P	76	80	0	4R
MALE	ESOPHAGUS, THORACIC	74	WHITE	Non-Spanish; Non-Hispanic	ALIVE	T1	TX	M8070/3	SQUAMOUS CELL CARCINOMA, NOS	C151	2009-03-31	69	1504	1	12F_ESOPHAGUS	28	28	5039.99	5039.99	2009-08-10	2009-09-30	51	T_12F_ESOPHAGUS	0	62.4422	2009-05-29	3.8	Upper Thoracic	2009-08-10	n	SCC	not specified
MALE	ESOPHAGUS, THORACIC	73	WHITE	Non-Spanish; Non-Hispanic	DECEASED	T1	TX	M8070/3	SQUAMOUS CELL CARCINOMA, NOS	C151	2009-12-14	69	1501	1	ESOPH_33_	28	28	5039.99	5039.99	2010-02-08	2010-03-17	37	T_PTV5040	0	69.3771	2009-12-11	3.8	Upper Thoracic	2010-02-08	y	SCC	poorly diff	69	79	0	3P
MALE	ESOPHAGUS, LOWER THIRD	60	WHITE	Non-Spanish; Non-Hispanic	DECEASED	T3	TX	M8140/3	ADENOCARCINOMA, NOS	C155	2010-04-20	56	1505	1	ESOPH_S_25_	28	28	5039.99	5039.99	2010-07-12	2010-08-26	45	ESOPH_S	0	56.4873	2010-05-19	5	Lower Thoracic	2010-07-12	y	Adeno	poorly diff	81	86	0	8L	97	102		7*
FEMALE	ESOPHAGUS, MIDDLE THIRD	85	WHITE	Non-Spanish; Non-Hispanic	ALIVE	T3	TX	M8070/3	SQUAMOUS CELL CARCINOMA, NOS	C154	2013-06-26	84	1504	1	ESOPHAGUS_67_	28	28	5040	5040	2013-08-26	2013-10-03	38	T_ESOPHAGUS	0	84.2409	2013-08-02	3.8	Lower Thoracic	2013-08-26	n	SCC	not specified
MALE	ESOPHAGUS, LOWER THIRD	61	WHITE	Non-Spanish; Non-Hispanic	DECEASED	T3	TX	M8070/3	SQUAMOUS CELL CARCINOMA, NOS	C155	2009-06-30	56	1505	1	ESOPHAGUS	28	28	5039.99	5039.99	2009-09-21	2009-11-02	42	ESOPHAGUS	0	56.2546	2009-07-31	5	Lower Thoracic	2009-09-21	n	SCC	not specified
FEMALE	STOMACH, CARDIA	78	WHITE	Non-Spanish; Non-Hispanic	DECEASED	T3	TX	M8140/3	ADENOCARCINOMA, NOS	C160	2010-01-22	74	1505	1	ESOPHAGUS_9_	28	28	5039.99	5039.99	2010-04-05	2010-05-12	37	T_ESOPHAGUS	0	73.9904	2010-02-12	5	Gastroesophageal	2010-04-05	n	Adeno	poorly diff
MALE	ESOPHAGUS, LOWER THIRD	62	ASIAN	Non-Spanish; Non-Hispanic	DECEASED	T4	TX	M8070/3	SQUAMOUS CELL CARCINOMA, NOS	C155	2009-10-02	57	1505	1	ESOPHAGUS_14_	25	25	4499.99	4499.99	2010-05-03	2010-06-10	38	T_ESOPHAGUS	0	58.1218	2009-10-16	5	Gastroesophageal	2010-05-03	y	SCC	moderately diff	42	50	11.5	1L	62	67	3	7	66	69	0	8L	74	79	0	8L	80
FEMALE	ESOPHAGUS, THORACIC	65	WHITE	Non-Spanish; Non-Hispanic	ALIVE	T3	TX	M8070/3	SQUAMOUS CELL CARCINOMA, NOS	C151	2010-01-21	61	1509	1	ESOPHAGUS_19_	28	28	5039.99	5039.99	2010-05-11	2010-06-18	38	T_PTV5040	0	60.8515	2010-02-15	3.8	Upper Thoracic	2010-05-11	n	SCC	not specified
FEMALE	ESOPHAGUS, MIDDLE THIRD	71	WHITE	Non-Spanish; Non-Hispanic	DECEASED	T3	TX	M8070/3	SQUAMOUS CELL CARCINOMA, NOS	C154	2012-02-28	70	1505	1	ESOPHAGUS_14_	28	28	5039.98	5039.98	2012-04-24	2012-06-01	38	T_PTV5040	0	69.7029	2012-03-01	5	Lower Thoracic	2012-04-24	n	SCC	not specified
MALE	ESOPHAGUS, MIDDLE THIRD	72	WHITE	Other Spanish/Hispanic(incl European; excl Dom Rep	DECEASED	T3	TX	M8071/3	SQ CELL CA, KERATINIZING TYPE, NOS	C154	2013-02-06	71	1504	2	ESOPHAGUS_10_	25	25	4500	4500	2013-04-22	2013-05-24	32	ESOPHAGUS_D	0	71.1814	2013-01-16	5	Lower Thoracic	2013-04-22	n	SCC	moderately diff
FEMALE	ESOPHAGUS, LOWER THIRD	69	WHITE	Non-Spanish; Non-Hispanic	DECEASED	T3	T4B	M8140/3	ADENOCARCINOMA, NOS	C155	2013-07-01	69	1505	1	ESOPHAGUS_73	25	25	4500	4500	2013-08-26	2013-09-30	35	ESOPHAGUS	0	69.0486	2013-07-17	3.8	Gastroesophageal	2013-08-26	n	Adeno	poorly diff
MALE	STOMACH, CARDIA	67	WHITE	Non-Spanish; Non-Hispanic	DECEASED	T3	TX	M8140/3	ADENOCARCINOMA, NOS	C160	2009-03-25	63	1504	1	ESOPHAGUS	28	28	5039.99	5039.99	2009-06-15	2009-07-28	43	T_ESOPHAGUS_5040	0	65.5688	2009-04-10	5	Lower Thoracic	2009-06-15	y	SCC	moderately diff	96	99		9*
MALE	ESOPHAGUS, LOWER THIRD	54	WHITE	Non-Spanish; Non-Hispanic	DECEASED	T3	TX	M8140/3	ADENOCARCINOMA, NOS	C155	2010-11-12	50	1505	1	ESOPHAGUS	28	12	5040	2160	2011-01-17	2011-02-09	23	ESOPHAGUS	0	50.9049	2010-11-15	5	Gastroesophageal	2011-01-17	n	Adeno	poorly diff
MALE	ESOPHAGUS, LOWER THIRD	63	WHITE	Non-Spanish; Non-Hispanic	ALIVE	T3	TX	M8140/3	ADENOCARCINOMA, NOS	C155	2008-11-20	58	1505	1	ESOPHAGUS	28	28	5040	5040	2009-02-02	2009-03-16	42	T_ESOPHAGUS	0	58.3053	2008-11-26	5	Gastroesophageal	2009-02-02	n	Adeno	moderately diff
MALE	ESOPHAGUS, LOWER THIRD	65	WHITE	Non-Spanish; Non-Hispanic	ALIVE	T3	T2	M8140/3	ADENOCARCINOMA, NOS	C155	2010-07-21	61	1509	1	4F_ESOPHAGUS	25	25	4500	4500	2010-10-04	2010-11-05	32	4F_ESOPHAGUS	0	61.7248	2010-08-04	5	Lower Thoracic	2010-10-04	n	Adeno	poorly diff
MALE	ESOPHAGUS, LOWER THIRD	45	BLACK	Non-Spanish; Non-Hispanic	DECEASED	TX	TX	M8140/3	ADENOCARCINOMA, NOS	C155	2010-07-28	41	1505	1	ESOPHAGUS_39_	28	28	5039.99	5039.99	2010-10-25	2010-12-03	39	T_ESOPHAGUS	0	41.6674	2010-09-03	5	Lower Thoracic	2010-10-25	y	Adeno	poorly diff	46	51	13	1L	81	93	0	8R
MALE	LUNG, LOWER LOBE	82	WHITE	Non-Spanish; Non-Hispanic	DECEASED	T2	TX	M8140/3	ADENOCARCINOMA, NOS	C343	2011-07-12	79	1505	1	ESOPH_29_	28	28	5039.95	5039.95	2011-08-03	2011-09-16	44	T_PTV5040	0	69.7084	2011-07-05	3.8	Lower Thoracic	2011-08-03	y	SCC	not specified	118	125		7*
MALE	ESOPHAGUS, LOWER THIRD	57	WHITE	Non-Spanish; Non-Hispanic	ALIVE	T3	T0	M8070/3	SQUAMOUS CELL CARCINOMA, NOS	C155	2012-04-19	56	1509	1	ESOPHAGUS_31_	28	28	5039.93	5039.93	2012-06-12	2012-07-20	38	T_ESOPH_5040	0	55.77	2012-04-25	3.8	Lower Thoracic	2012-06-12	y	SCC	moderately diff	122	128		2*
FEMALE	ESOPHAGUS, LOWER THIRD	82	WHITE	Unknown whether Spanish or not	DECEASED	T4	TX	M8140/3	ADENOCARCINOMA, NOS	C155	2007-12-14	75	1505	1	ESOPHAGUS	28	28	5039.99	5039.99	2008-02-11	2008-03-21	39	ESOPHAGUS	0	75.6988	2007-12-21	5	Gastroesophageal	2008-02-11	y	Adeno	moderately diff	80	86		1*	92	94		9*
MALE	ESOPHAGUS, LOWER THIRD	83	WHITE	Non-Spanish; Non-Hispanic	DECEASED	T3	TX	M8140/3	ADENOCARCINOMA, NOS	C155	2008-12-01	77	1505	1	ESOPHAGUS	28	28	5040	5040	2009-03-31	2009-05-07	37	ESOPHAGUS	0	77.7659	2008-12-18	5	Lower Thoracic	2009-03-31	y	Adeno	moderately diff	78	80	0	7
MALE	ESOPHAGUS, LOWER THIRD	64	OTHER	Spanish NOS; Hispanic NOS, Latino NOS	ALIVE	TX	TX	M8140/3	ADENOCARCINOMA, NOS	C155	2010-07-09	61	1505	1	ESOPHAGUS_68_	28	28	5039.99	5039.99	2010-10-01	2010-11-09	39	T_PTV5040	0	61.0075	2010-08-04	3	Gastroesophageal	2010-10-01	y	Adeno	moderately diff	88	99		7*	68	73	1.5	8L
FEMALE	ESOPHAGUS, NOS	64	WHITE	Non-Spanish; Non-Hispanic	DECEASED	T3	T0	M8070/3	SQUAMOUS CELL CARCINOMA, NOS	C159	2012-02-16	62	1505	1	ESOPHAGUS_53_	28	28	5040	5040	2012-04-09	2012-05-16	37	T_ESOPHAGUS	0	61.9959	2012-03-07	3.8	Lower Thoracic	2012-04-09	y	SCC	moderately diff	114	116		3*	115	120		9*
MALE	STOMACH, CARDIA	50	WHITE	Non-Spanish; Non-Hispanic	ALIVE	T3	T3	M8140/3	ADENOCARCINOMA, NOS	C160	2010-01-27	47	1505	1	ESOPHAGUS_19_	28	28	5040	5040	2010-03-29	2010-05-05	37	T_ESOPHAGUS	0	46.5352	2010-02-05	5	Lower Thoracic	2010-03-29	n	Adeno	not specified
MALE	STOMACH, CARDIA	71	WHITE	Non-Spanish; Non-Hispanic	DECEASED	T3	T3	M8140/3	ADENOCARCINOMA, NOS	C160	2010-03-17	67	1505	1	ESOPHAGUS_70_	25	25	4499.99	4499.99	2010-08-16	2010-09-20	35	T_ESOPHAGUS45	0	67.5729	2010-04-08	7.5	Gastroesophageal	2010-08-16	n	Adeno	moderately diff
MALE	ESOPHAGUS, LOWER THIRD	64	WHITE	Non-Spanish; Non-Hispanic	DECEASED	T3	T3	M8013/3	LARGE CELL NEUROENDOCRINE CARCINOMA	C155	2010-08-05	60	1505	1	ESOPHAGUS_37_	28	28	5040	5040	2010-10-04	2010-11-11	38	T_ESOPHAGUS	0	60.5914	2010-08-19	5	Lower Thoracic	2010-10-04	y	Adeno	poorly diff	103	109		7*
MALE	ESOPHAGUS, MIDDLE THIRD	92	WHITE	Non-Spanish; Non-Hispanic	ALIVE	T1B	TX	M8140/3	ADENOCARCINOMA, NOS	C154	2010-10-14	88	1504	1	ESOPHAGUS_72_	25	25	4499.99	4499.99	2011-11-21	2011-12-27	36	T_ESOPHAGUS_4500	0	89.7057	2011-11-09	3.8	Lower Thoracic	2011-11-21	y	Adeno	moderately diff	85	87	0	7
FEMALE	ESOPHAGUS, OTHER PARTS	88	WHITE	Non-Spanish; Non-Hispanic	DECEASED	T3	TX	M8070/3	SQUAMOUS CELL CARCINOMA, NOS	C158	2009-08-26	83	1505	1	ESOPHAGUS	27	27	4860	4860	2009-11-02	2009-12-09	37	T_PTV5040	0	83.6988	2009-09-14	5	Lower Thoracic	2009-11-02	n	SCC	poorly diff
FEMALE	ESOPHAGUS, LOWER THIRD	86	WHITE	Non-Spanish; Non-Hispanic	DECEASED	T3	TX	M8140/3	ADENOCARCINOMA, NOS	C155	2010-10-01	82	1505	1	ESOPHAGUS_12_	28	23	5040	4140	2011-01-04	2011-03-01	56	T_ESOPHAGUS_D	0	82.6283	2010-10-21	4.3	Lower Thoracic	2011-01-04	n	Adeno	poorly diff
MALE	ESOPHAGUS, OTHER PARTS	53	WHITE	Non-Spanish; Non-Hispanic	DECEASED	T3	TX	M8140/3	ADENOCARCINOMA, NOS	C158	2011-04-20	51	1508	1	ESOPHAGUS_6_	23	23	4139.99	4139.99	2011-07-21	2011-08-22	32	T_ESOPHAGUS	0	50.8364	2011-05-17	3.8	Upper Thoracic	2012-11-12	y	Adeno	moderately diff	66	83	0	3P	79	84	0	3P	115	117	0	8L
MALE	ESOPHAGUS, LOWER THIRD	59	WHITE	Non-Spanish; Non-Hispanic	ALIVE	T2	TX	M8140/3	ADENOCARCINOMA, NOS	C155	2013-03-18	58	1505	1	ESOPHAGUS_49	28	28	5040	5040	2013-04-15	2013-05-22	37	ESOPHAGUS	0	57.8453	2013-03-26	5	Lower Thoracic	2013-04-15	y	Adeno	moderately diff	90	99		7*
MALE	ESOPHAGUS, MIDDLE THIRD	79	WHITE	Non-Spanish; Non-Hispanic	ALIVE	T1B	TX	M8070/3	SQUAMOUS CELL CARCINOMA, NOS	C154	2013-09-04	78	1501	1	ESOPHAGU_108_	28	28	5039.99	5039.99	2013-10-28	2013-12-06	39	T_PTV5040	0	78.4942	2013-09-06	3.8	Upper Thoracic	2013-10-28	y	SCC	poorly diff	64	70		1R	77	80	0	3P
MALE	ESOPHAGUS, THORACIC	59	WHITE	Non-Spanish; Non-Hispanic	DECEASED	T3	TX	M8070/3	SQUAMOUS CELL CARCINOMA, NOS	C151	2008-05-27	54	1505	1	ESOPHAGUS	28	28	5040	5040	2008-08-19	2008-09-26	38	T_ESOPHAGUS	0	54.0068	2008-07-02	5	Lower Thoracic	2008-08-19	n	SCC	moderately diff
MALE	ESOPHAGUS, LOWER THIRD	81	WHITE	Non-Spanish; Non-Hispanic	DECEASED	T3	TX	M8140/3	ADENOCARCINOMA, NOS	C155	2010-02-23	77	1505	1	ESOPHAGUS_9_	28	28	5040	5040	2010-05-10	2010-06-22	43	ESOPHAGUS	0	77.0568	2010-03-18	5	Lower Thoracic	2010-05-10	n	Adeno	poorly diff
FEMALE	ESOPHAGUS, LOWER THIRD	69	WHITE	Non-Spanish; Non-Hispanic	DECEASED	T3	T1A	M8140/3	ADENOCARCINOMA, NOS	C155	2010-04-14	66	1505	1	ESOPHAGUS_17_	28	28	5039.99	5039.99	2010-07-21	2010-08-27	37	T_ESOPHAGUS	0	65.5633	2010-04-30	5	Gastroesophageal	2010-07-21	y	Adeno	moderately diff	92	95		1*
MALE	ESOPHAGUS, LOWER THIRD	89	WHITE	Non-Spanish; Non-Hispanic	DECEASED	T3	TX	M8140/3	ADENOCARCINOMA, NOS	C155	2010-06-02	86	1505	1	ESOPHAGUS_11_	28	28	5039.99	5039.99	2010-08-16	2010-09-23	38	T_ESOPH	0	85.9576	2010-06-28	3.8	Lower Thoracic	2010-08-16	y	Adeno	poorly diff	88	90		10/11R
FEMALE	ESOPHAGUS, MIDDLE THIRD	74	WHITE	Non-Spanish; Non-Hispanic	ALIVE	T3	TX	M8070/3	SQUAMOUS CELL CARCINOMA, NOS	C154	2011-10-05	72	1501	1	ESOPHAGUS_70_	28	28	5039.95	5039.95	2012-01-03	2012-02-09	37	T_PTV5040	0	72.4162	2011-11-10	3.8	Lower Thoracic	2012-01-03	n	SCC	well diff
FEMALE	ESOPHAGUS, MIDDLE THIRD	64	WHITE	Non-Spanish; Non-Hispanic	ALIVE	T3	T0	M8071/3	SQ CELL CA, KERATINIZING TYPE, NOS	C154	2013-07-25	64	1504	1	ESOPHAGUS_17_	28	28	5040	5040	2013-09-17	2013-10-24	37	ESOPHAGUS	0	64.115	2013-08-08	3.8	Lower Thoracic	2013-09-17	n	SCC	moderately diff
FEMALE	ESOPHAGUS, LOWER THIRD	83	WHITE	Unknown whether Spanish or not	ALIVE	T3	TX	M8070/3	SQUAMOUS CELL CARCINOMA, NOS	C155	2008-01-04	77	1505	1	5F_ESOPHAGUS	28	25	5040	4500	2008-03-10	2008-04-11	32	5F_ESOPHAGUS	0	76.8871	2008-01-29	5	Lower Thoracic	2008-03-10	n	SCC	moderately diff
FEMALE	ESOPHAGUS, LOWER THIRD	60	WHITE	Non-Spanish; Non-Hispanic	DECEASED	T1	TX	M8140/3	ADENOCARCINOMA, NOS	C155	2008-10-16	55	1505	1	ESOPHAGUS	28	28	5039.99	5039.99	2009-01-19	2009-02-26	38	T_ESOPHAGUS	0	55.2416	2008-11-13	5	Lower Thoracic	2009-01-19	y	Adeno	poorly diff	98	100		11*
MALE	STOMACH, CARDIA	53	WHITE	Non-Spanish; Non-Hispanic	ALIVE	T3	T2	M8140/3	ADENOCARCINOMA, NOS	C160	2009-07-01	48	1509	1	GE_JXN	28	28	5040	5040	2009-09-21	2009-10-28	37	T_GE_JXN	0	48.5421	2009-07-10	5	Gastroesophageal	2009-09-21	n	Adeno	moderately diff
MALE	STOMACH, CARDIA	75	ASIAN	Non-Spanish; Non-Hispanic	DECEASED	T3	T3	M8140/3	ADENOCARCINOMA, NOS	C160	2009-06-11	70	1505	1	GEJUNCTION	28	28	5039.99	5039.99	2009-09-21	2009-10-28	37	T_GEJUNCTION	0	70.5736	2009-06-26	6.5	Gastroesophageal	2009-09-21	n	Adeno	moderately diff
FEMALE	STOMACH, CARDIA	58	WHITE	Non-Spanish; Non-Hispanic	ALIVE	T2A	TX	M8140/3	ADENOCARCINOMA, NOS	C160	2009-11-20	53	1505	1	ESOPHAGUS_17_	28	28	5039.99	5039.99	2010-02-16	2010-03-25	37	T_ESOPHAGUS	0	53.7084	2009-12-08	5	Gastroesophageal	2010-02-16	n	Adeno	poorly diff
MALE	ESOPHAGUS, LOWER THIRD	55	WHITE	Non-Spanish; Non-Hispanic	DECEASED	T3	T0	M8140/3	ADENOCARCINOMA, NOS	C155	2010-05-21	52	1505	1	ESOPHAGUS_6_	28	28	5039.99	5039.99	2010-08-09	2010-09-16	38	ESOPHAGUS	0	51.7645	2010-06-14	5	Gastroesophageal	2010-08-09	n	Adeno	moderately diff
MALE	ESOPHAGUS, LOWER THIRD	66	WHITE	Non-Spanish; Non-Hispanic	DECEASED	T3	TX	M8140/3	ADENOCARCINOMA, NOS	C155	2010-06-08	62	1505	1	4F_ESOPH	28	24	5431.99	4655.99	2010-09-07	2010-10-08	31	T_4F_ESOPH	0	62.1383	2010-08-12	5	Lower Thoracic	2010-09-07	y	Adeno	poorly diff	112	119		7*	131	137		16*
FEMALE	STOMACH, CARDIA	69	OTHER	Cuban	ALIVE	T3	T3	M8211/3	TUBULAR ADENOCARCINOMA	C160	2010-09-10	66	1505	1	GE_JUNCTI_15_	25	25	4500	4500	2010-11-17	2010-12-22	35	GE_JUNCTION	0	66.0507	2010-09-29	5	Gastroesophageal	2010-11-17	n	Adeno	moderately diff
FEMALE	ESOPHAGUS, UPPER THIRD	81	WHITE	Non-Spanish; Non-Hispanic	ALIVE	TX	TX	M8070/3	SQUAMOUS CELL CARCINOMA, NOS	C153	2010-12-10	78	1504	1	ESOPH_10_	28	28	5039.99	5039.99	2011-02-28	2011-04-06	37	ESOPH	0	78.5161	2010-12-21	3	Upper Thoracic	2011-02-28	y	SCC	moderately diff	71	79		1L	72	75		1R
MALE	ESOPHAGUS, THORACIC	80	ASIAN	Non-Spanish; Non-Hispanic	DECEASED	T3	TX	M8070/3	SQUAMOUS CELL CARCINOMA, NOS	C151	2012-05-06	79	1509	1	ESOPHAGUS_44_	28	28	5039.98	5039.98	2012-07-09	2012-08-15	37	T_PTV5040	0	78.7899	2012-06-08	3.8	Lower Thoracic	2012-07-09	y	SCC	moderately diff	61	65	6.46	3P
FEMALE	ESOPHAGUS, LOWER THIRD	42	WHITE	Unknown whether Spanish or not	ALIVE	T3	TX	M8070/3	SQUAMOUS CELL CARCINOMA, NOS	C155	2008-02-28	36	1501	1	5F_ESOPHAGUS	28	28	5003.99	5003.99	2008-05-12	2008-06-19	38	5F_ESOPHAGUS	0	36.3395	2008-07-25	5	Lower Thoracic	2008-05-12	n	SCC	not specified
FEMALE	ESOPHAGUS, MIDDLE THIRD	65	WHITE	Non-Spanish; Non-Hispanic	ALIVE	T3	TX	M8070/3	SQUAMOUS CELL CARCINOMA, NOS	C154	2011-07-27	63	1508	1	ESOPHAGUS_9_	28	28	5039.99	5039.99	2011-09-28	2011-11-07	40	T_ESOPHAGUS	0	63.1129	2011-08-04	5	Lower Thoracic	2011-09-28	n	SCC	moderately diff
MALE	ESOPHAGUS, LOWER THIRD	64	WHITE	Non-Spanish; Non-Hispanic	DECEASED	T3	TX	M8140/3	ADENOCARCINOMA, NOS	C155	2008-12-10	59	1505	1	5F_ESOPHAGUS	28	28	5039.99	5039.99	2009-02-23	2009-04-03	39	T_ESOPHAGUS	0	59.4278	2009-01-05	5	Lower Thoracic	2009-02-23	y	Adeno	poorly diff	99	102		1*	103	105		7*
FEMALE	ESOPHAGUS, MIDDLE THIRD	67	WHITE	Non-Spanish; Non-Hispanic	ALIVE	TX	TX	M8070/3	SQUAMOUS CELL CARCINOMA, NOS	C154	2009-04-30	62	1505	1	ESOPHAGUS	30	30	5399.99	5399.99	2009-08-26	2009-10-08	43	T_ESOPHAGUS	0	61.64	2009-05-18	3.8	Upper Thoracic	2009-08-26	n	SCC	poorly diff
MALE	RECTUM, NOS	82	WHITE	Non-Spanish; Non-Hispanic	DECEASED	T3	T2	M8263/3	ADENOCA IN TUBULOVILLOUS ADENOMA	C209	2008-09-05	76	1503	2	ESOPHAGUS_3_	30	16	5400	2880	2010-11-04	2010-12-17	43	T_ESOPHAGUS	0	78.6721	2010-07-19	3.8	Upper Thoracic	2010-11-04	y	SCC	not specified	103	105	0	2L
FEMALE	ESOPHAGUS, THORACIC	81	WHITE	Non-Spanish; Non-Hispanic	DECEASED	TX	T4B	M8070/3	SQUAMOUS CELL CARCINOMA, NOS	C151	2010-11-02	78	1508	1	ESOPHAGUS_56_	28	28	5040	5040	2011-01-05	2011-02-17	43	T_ESOPHAGUS	0	78.026	2010-09-28	3.8	Upper Thoracic	2011-01-05	n	SCC	not specified
FEMALE	STOMACH, CARDIA	76	WHITE	Non-Spanish; Non-Hispanic	DECEASED	T3	T3	M8140/3	ADENOCARCINOMA, NOS	C160	2010-11-29	73	1505	1	ESOPHAGUS_15_	28	28	5040	5040	2011-01-31	2011-03-14	42	T_ESOPHAGUS	0	73.128	2010-12-21	5	Gastroesophageal	2011-01-31	n	Adeno	poorly diff
FEMALE	ESOPHAGUS, LOWER THIRD	80	WHITE	Non-Spanish; Non-Hispanic	DECEASED	T3	TX	M8140/3	ADENOCARCINOMA, NOS	C155	2012-12-06	78	1505	1	ESOPHAGUS__9_	28	28	5040	5040	2013-02-04	2013-03-13	37	ESOPHAGUS_D	0	78.5626	2012-12-14	3.8	Gastroesophageal	2013-02-04	y	Adeno	poorly diff	96	105	0	8L
MALE	ESOPHAGUS, UPPER THIRD	76	ASIAN	Non-Spanish; Non-Hispanic	ALIVE	T3	TX	M8070/3	SQUAMOUS CELL CARCINOMA, NOS	C153	2013-02-04	75	1509	1	ESOPHAGUS_65_	28	28	5039.97	5039.97	2013-04-16	2013-05-23	37	T_5040_ESOPH	0	74.883	2013-02-15	3.8	Upper Thoracic	2013-04-16	n	SCC	not specified
FEMALE		91	WHITE	N/A	DECEASED						2009-04-21	86	1505	1	ESOPHAGUS	28	22	5040	3960	2009-06-22	2009-07-31	39	ESOPHAGUS	0	86.3682	2009-06-10	3.8	Lower Thoracic	2009-06-22	y	SCC	poorly diff	60	63	8.36	3P	123	126		2*
FEMALE	ESOPHAGUS, MIDDLE THIRD	74	WHITE	Non-Spanish; Non-Hispanic	ALIVE	T2	TX	M8070/3	SQUAMOUS CELL CARCINOMA, NOS	C154	2011-08-25	71	1504	1	4F_ESOPHAGUS	28	28	5040	5040	2011-10-31	2011-12-09	39	4F_ESOPHAGUS	0	71.8111	2011-09-15	5	Gastroesophageal	2011-10-31	y	SCC	moderately diff	126	130		1*
FEMALE	ESOPHAGUS, LOWER THIRD	76	WHITE	Non-Spanish; Non-Hispanic	ALIVE	T1B	TX	M8140/3	ADENOCARCINOMA, NOS	C155	2012-06-20	74	1509	1	GE_JUNCT_43_	28	28	5040	5040	2012-09-17	2012-10-24	37	T_GE_JUNCT	0	74.4339	2012-07-03	3.8	Gastroesophageal	2012-09-17	n	Adeno	moderately diff
MALE	ESOPHAGUS, OTHER PARTS	86	WHITE	Non-Spanish; Non-Hispanic	DECEASED	T3	TX	M8140/3	ADENOCARCINOMA, NOS	C158	2012-11-27	85	1505	1	ESOPHAGUS_29_	28	25	5040	4500	2013-02-28	2013-04-03	34	T_PTV_ESOPHAGUS	0	85.4648	2012-12-19	3	Lower Thoracic	2013-02-28	n	Adeno	moderately diff
MALE	ESOPHAGUS, LOWER THIRD	62	WHITE	Non-Spanish; Non-Hispanic	ALIVE	T3	T3	M8255/3	ADENOCARCINOMA COMBINED WITH OTHER TYPES OF CARCINOMA	C155	2013-02-21	61	1505	1	ESOPH_13_	28	28	5040	5040	2013-04-09	2013-05-16	37	ESOPH	0	60.742	2013-02-27	3.8	Lower Thoracic	2013-04-09	y	Adeno	poorly diff	112	115	0	8L	126	136		9*	130	137		13*
MALE	ESOPHAGUS, OTHER PARTS	59	WHITE	Non-Spanish; Non-Hispanic	DECEASED	T3	TX	M8070/3	SQUAMOUS CELL CARCINOMA, NOS	C158	2008-11-03	53	1504	1	ESOPHAGUS	28	28	5039.99	5039.99	2009-01-19	2009-02-26	38	T_ESOPHAGUS	0	53.4949	2008-11-21	3.8	Lower Thoracic	2009-01-19	y	SCC	poorly diff	91	98	0	8R
MALE	STOMACH, CARDIA	89	WHITE	Non-Spanish; Non-Hispanic	DECEASED	T2A	TX	M8140/3	ADENOCARCINOMA, NOS	C160	2009-04-16	85	1510	1	ESOPHAGUS	25	25	4500	4500	2009-07-06	2009-08-10	35	T_ESOPH_4500	0	84.8515	2009-04-03	5	Gastroesophageal	2009-07-06	n	Adeno	moderately diff
MALE	ESOPHAGUS, LOWER THIRD	67	WHITE	Non-Spanish; Non-Hispanic	ALIVE	T3	T1B	M8140/3	ADENOCARCINOMA, NOS	C155	2011-08-18	64	1505	1	ESOPHAGUS_16_	28	28	5039.99	5039.99	2011-11-08	2011-12-16	38	T_PTV_ESOPHAGUS	0	64.5421	2011-08-23	4	Gastroesophageal	2011-11-08	y	Adeno	moderately diff	72	67	-1.2	8R
FEMALE	ESOPHAGUS, LOWER THIRD	89	WHITE	Non-Spanish; Non-Hispanic	ALIVE	T3	TX	M8140/3	ADENOCARCINOMA, NOS	C155	2013-04-16	88	1509	1	ESOPHAGUS_29_	28	28	5040	5040	2013-05-15	2013-06-26	42	T_ESOPHAGUS	0	88.3559	2013-04-24	5	Lower Thoracic	2013-05-15	y	Adeno	moderately diff	66	72	7	5	70	72		10/11L	71	77		10/11R	75	80	3	7
MALE	ESOPHAGUS, LOWER THIRD	69	WHITE	Non-Spanish; Non-Hispanic	DECEASED	T3	TX	M8140/3	ADENOCARCINOMA, NOS	C155	2007-11-16	63	1505	1	ESOPHAGUS	28	28	5040	5040	2008-03-04	2008-04-10	37	ESOPHAGUS	0	63.2416	2007-12-07	5	Gastroesophageal	2008-03-04	y	Adeno	moderately diff	97	100	-6.5	7*	106	108		9*
FEMALE	ESOPHAGUS, LOWER THIRD	83	WHITE	Unknown whether Spanish or not	ALIVE	T3	TX	M8140/3	ADENOCARCINOMA, NOS	C155	2008-03-27	78	1505	1	GE_JUNCTION	28	28	5039.99	5039.99	2008-07-07	2008-08-20	44	GE_JUNCTION	0	77.5414	2008-04-29	5	Gastroesophageal	2008-07-07	n	Adeno	moderately diff
MALE	ESOPHAGUS, LOWER THIRD	65	WHITE	Non-Spanish; Non-Hispanic	ALIVE	T3	TX	M8140/3	ADENOCARCINOMA, NOS	C155	2008-06-09	60	1505	1	ESOPHAGUS	28	28	5040	5040	2008-09-23	2008-10-30	37	T_ESOPHAGUS	0	59.7728	2008-07-10	5	Lower Thoracic	2008-09-23	n	Adeno	moderately diff
MALE	STOMACH, CARDIA	76	WHITE	Non-Spanish; Non-Hispanic	DECEASED	T3	TX	M8140/3	ADENOCARCINOMA, NOS	C160	2008-09-16	71	1505	1	DISTAL_ESOPH	28	28	5039.99	5039.99	2009-01-07	2009-02-16	40	T_DISTAL_ESOPH	0	71.4251	2008-10-22	5	Lower Thoracic	2009-01-07	n	Adeno	poorly diff
MALE	STOMACH, CARDIA	55	ASIAN	Non-Spanish; Non-Hispanic	DECEASED	T3	TX	M8140/3	ADENOCARCINOMA, NOS	C160	2010-04-01	52	1502	1	ABDOMEN	28	28	5040	5040	2010-12-21	2011-02-01	42	T_ABDOMEN	0	52.1588	2010-04-01	5	Gastroesophageal	2010-12-21	n	Adeno	moderately diff
MALE	ESOPHAGUS, MIDDLE THIRD	76	WHITE	Non-Spanish; Non-Hispanic	DECEASED	T3	TX	M8070/3	SQUAMOUS CELL CARCINOMA, NOS	C154	2011-12-21	73	1501	1	ESOPHAGUS_30_	28	28	5040	5040	2012-02-22	2012-04-02	40	T_PTV5040	0	73.7029	2012-01-04	3.8	Lower Thoracic	2012-02-22	n	SCC	moderately diff
MALE	ESOPHAGUS, LOWER THIRD	83	WHITE	Non-Spanish; Non-Hispanic	ALIVE	T3	TX	M8490/3	SIGNET RING CEL CARCINOMA	C155	2013-06-07	82	1509	1	ESOPHAGUS_17_	28	28	5040	5040	2013-08-06	2013-09-17	42	T_ESOPHAGUS	0	82.1602	2013-06-13	3.8	Lower Thoracic	2013-08-06	n	Adeno	poorly diff
MALE	ESOPHAGUS, UPPER THIRD	77	WHITE	Non-Spanish; Non-Hispanic	ALIVE	T3	TX	M8140/3	ADENOCARCINOMA, NOS	C153	2013-10-03	76	1504	1	ESOPHAGUS_24_	28	28	5040	5040	2013-12-19	2014-01-29	41	ESOPHAGUS	0	76.7721	2013-11-04	3.8	Lower Thoracic	2013-12-19	y	Adeno	moderately diff	93	96	0	8R
FEMALE	ESOPHAGUS, LOWER THIRD	88	WHITE	Non-Spanish; Non-Hispanic	DECEASED	T2	TX	M8140/3	ADENOCARCINOMA, NOS	C155	2008-05-08	83	1505	1	ESOPHAGUS	28	28	5039.99	5039.99	2008-07-21	2008-08-27	37	ESOPHAGUS	0	82.8857	2008-05-16	3.3	Lower Thoracic	2008-07-21	n	Adeno	moderately diff
FEMALE	STOMACH, CARDIA	62	WHITE	Non-Spanish; Non-Hispanic	ALIVE	T2	T3	M8140/3	ADENOCARCINOMA, NOS	C160	2009-03-23	58	1505	2	ESOPHAGUS	25	25	4500	4500	2009-09-14	2009-10-16	32	ESOPHAGUS1	0	57.9658	2009-03-13	5	Gastroesophageal	2009-09-14	n	Adeno	moderately diff
MALE	ESOPHAGUS, MIDDLE THIRD	90	BLACK	Non-Spanish; Non-Hispanic	DECEASED	T3	TX	M8070/3	SQUAMOUS CELL CARCINOMA, NOS	C154	2009-09-08	85	1504	1	ESOPHAGUS42_	28	28	5039.99	5039.99	2009-12-21	2010-02-05	46	ESOPHAGUS	0	85.8836	2009-10-09	4	Lower Thoracic	2009-12-21	n	SCC	moderately diff
MALE	ESOPHAGUS, LOWER THIRD	52	WHITE	Unknown whether Spanish or not	ALIVE	T3	TX	M8070/3	SQUAMOUS CELL CARCINOMA, NOS	C155	2007-10-16	45	1505	1	ESOPHAGUS	28	28	5039.99	5039.99	2008-01-03	2008-02-11	39	ESOPHAGUS	0	45.5332	2007-11-13	5	Gastroesophageal	2008-01-03	y	SCC	moderately diff	103	106		7*
MALE	ESOPHAGUS, LOWER THIRD	64	OTHER	Spanish NOS; Hispanic NOS, Latino NOS	DECEASED	T3	TX	M8140/3	ADENOCARCINOMA, NOS	C155	2012-02-29	63	1505	1	ESOPHAGUS_57_	28	28	5039.98	5039.98	2012-04-16	2012-05-23	37	T_ESOPHAGUS	0	62.5325	2012-03-09	5	Gastroesophageal	2012-04-16	n	Adeno	moderately diff
FEMALE	ESOPHAGUS, THORACIC	73	WHITE	Non-Spanish; Non-Hispanic	ALIVE	T3	T1	M8140/3	ADENOCARCINOMA, NOS	C151	2013-10-09	72	1505	1	GEJUNCTIO_12_	28	28	5040	5040	2013-12-09	2014-01-17	39	T_GEJUNCTION_D	0	72.3943	2013-10-26	5	Lower Thoracic	2013-12-09	n	Adeno	moderately diff
FEMALE	STOMACH, CARDIA	85	WHITE	Non-Spanish; Non-Hispanic	DECEASED	T4	TX	M8140/3	ADENOCARCINOMA, NOS	C160	2007-10-25	78	1502	1	ESOPHAGUS	25	25	4499.99	4499.99	2008-01-22	2008-02-26	35	ESOPHAGUS	0	78.5243	2007-10-18	3.8	Gastroesophageal	2008-01-22	n	Adeno	moderately diff
MALE	ESOPHAGUS, NOS	93	WHITE	Spanish NOS; Hispanic NOS, Latino NOS	DECEASED	T3	TX	M8070/3	SQUAMOUS CELL CARCINOMA, NOS	C159	2008-07-03	88	1501	1	ESOPHAGUS	28	28	5039.99	5039.99	2008-09-22	2008-10-29	37	T_ESOPHAGUS	0	87.9644	2008-08-25	3.8	Lower Thoracic	2008-09-22	n	SCC	poorly diff
MALE	ESOPHAGUS, LOWER THIRD	70	WHITE	Non-Spanish; Non-Hispanic	DECEASED	T3	TX	M8140/3	ADENOCARCINOMA, NOS	C155	2008-10-16	65	1505	1	ESOPHAGUS	28	28	5039.99	5039.99	2009-01-12	2009-02-18	37	T_ESOPHAGUS	0	65.2512	2008-11-11	5	Gastroesophageal	2009-01-12	y	Adeno	moderately diff	93	95		1*	101	103		3*
MALE	STOMACH, CARDIA	62	WHITE	Non-Spanish; Non-Hispanic	DECEASED	T3	TX	M8140/3	ADENOCARCINOMA, NOS	C160	2009-09-30	57	1505	1	5F_ESOPHA_33_	28	28	5039.99	5039.99	2010-07-12	2010-08-19	38	T_ESOPHAGUS	0	58.3436	2010-02-25	5	Gastroesophageal	2010-07-12	y	Adeno	poorly diff	103	105		3*
MALE	ESOPHAGUS, LOWER THIRD	76	WHITE	Non-Spanish; Non-Hispanic	ALIVE	T3	T1A	M8070/3	SQUAMOUS CELL CARCINOMA, NOS	C155	2012-07-20	75	1505	1	ESOPHAGUS_42_	28	28	5040	5040	2012-09-10	2012-10-17	37	T_PTV5040	0	74.7543	2012-08-08	3.8	Lower Thoracic	2012-09-10	n	SCC	moderately diff
MALE	ESOPHAGUS, LOWER THIRD	73	WHITE	Spanish NOS; Hispanic NOS, Latino NOS	ALIVE	TX	TX	M8140/3	ADENOCARCINOMA, NOS	C155	2013-09-06	72	1509	1	Esophagus	28	28	5040	5040	2013-11-25	2014-01-08	44	T_PTV_5040	0	72.8706	2013-10-18	5	Lower Thoracic	2013-11-25	y	Adeno	moderately diff	110	116	0	8L
FEMALE	STOMACH, CARDIA	79	WHITE	Non-Spanish; Non-Hispanic	DECEASED	T3	TX	M8140/3	ADENOCARCINOMA, NOS	C160	2009-02-26	74	1505	1	ESOPHAGUS	28	28	5039.99	5039.99	2009-05-18	2009-06-26	39	ESOPHAGUS	0	74.2122	2009-03-19	5	Gastroesophageal	2009-05-18	y	Adeno	moderately diff	84	87		8L
MALE	ESOPHAGUS, LOWER THIRD	52	WHITE	Non-Spanish; Non-Hispanic	DECEASED	T3	T4	M8255/3	ADENOCARCINOMA COMBINED WITH OTHER TYPES OF CARCINOMA	C155	2009-10-15	47	1505	1	ESOPH	28	28	5040	5040	2010-01-04	2010-02-10	37	T_ESOPH	0	47.8467	2009-10-22	5	Gastroesophageal	2010-01-04	n	Adeno	poorly diff
FEMALE	ESOPHAGUS, LOWER THIRD	68	WHITE	Non-Spanish; Non-Hispanic	ALIVE	T3	TX	M8140/3	ADENOCARCINOMA, NOS	C155	2011-02-17	66	1505	1	ESOPHAGUS_27_	28	28	5039.99	5039.99	2011-04-04	2011-05-11	37	T_ESOPHAGUS	0	65.4839	2011-02-22	3.8	Lower Thoracic	2011-04-04	n	Adeno	moderately diff
MALE	ESOPHAGUS, LOWER THIRD	63	WHITE	Non-Spanish; Non-Hispanic	DECEASED	T3	TX	M8140/3	ADENOCARCINOMA, NOS	C155	2009-08-21	59	1505	1	ESOPHAGUS_38_	25	25	4499.99	4499.99	2011-08-30	2011-10-04	35	T_ESOPHAGUS	0	60.7118	2009-09-23	5	Gastroesophageal	2011-08-30	y	Adeno	poorly diff	115	119		16*
MALE	ESOPHAGUS, LOWER THIRD	50	WHITE	Non-Spanish; Non-Hispanic	ALIVE	T4A	T0	M8140/3	ADENOCARCINOMA, NOS	C155	2012-10-15	48	1505	1	ESOPHAGUS_22_	28	28	5040	5040	2013-01-15	2013-02-28	44	ESOPHAGUS	0	48.9281	2012-11-06	3.8	Lower Thoracic	2013-01-15	n	Adeno	moderately diff
MALE	ESOPHAGUS, THORACIC	73	WHITE	Non-Spanish; Non-Hispanic	ALIVE	T3	T2	M8140/3	ADENOCARCINOMA, NOS	C151	2013-07-12	72	1509	1	ESOPHAGUS_24_	28	28	5040	5040	2013-09-30	2013-11-06	37	T_ESOPHAGUS	0	72.4353	2013-07-03	3.8	Lower Thoracic	2013-09-30	n	Adeno	moderately diff
MALE	ESOPHAGUS, UPPER THIRD	66	WHITE	Non-Spanish; Non-Hispanic	ALIVE	T4A	TX	M8070/3	SQUAMOUS CELL CARCINOMA, NOS	C153	2013-10-21	65	1503	1	SCLV_ESO_34_	28	28	5040	5040	2013-12-19	2014-01-29	41	T_SCLV_ESO	0	65.8289	2013-11-01	5	Upper Thoracic	2013-12-19	y	SCC	moderately diff	72	89	1	1L + 3P	74	88		1R	162	173		7*	65	71		VA
MALE	ESOPHAGUS, LOWER THIRD	74	WHITE	Spanish NOS; Hispanic NOS, Latino NOS	DECEASED	T3	T0	M8140/3	ADENOCARCINOMA, NOS	C155	2008-07-25	69	1509	1	ESOPHAGUS	28	28	5039.99	5039.99	2008-09-04	2008-10-13	39	ESOPHAGUS	0	68.9336	2008-08-06	5	Gastroesophageal	2008-09-04	y	Adeno	poorly diff	89	92	0	7
MALE	ESOPHAGUS, LOWER THIRD	77	WHITE	Non-Spanish; Non-Hispanic	DECEASED	TX	TX	M8140/3	ADENOCARCINOMA, NOS	C155	2008-10-10	71	1505	1	ESOPHAGUS	28	28	5039.99	5039.99	2009-01-13	2009-02-19	37	ESOPHAGUS	0	71.6112	2008-11-06	5	Lower Thoracic	2009-01-13	n	Adeno	poorly diff
MALE	ESOPHAGUS, MIDDLE THIRD	62	WHITE	Non-Spanish; Non-Hispanic	DECEASED	T3	TX	M8070/3	SQUAMOUS CELL CARCINOMA, NOS	C154	2008-11-20	57	1501	1	ESOPHAGUS	28	28	5039.99	5039.99	2009-01-19	2009-02-25	37	T_ESOPHAGUS	0	57.306	2008-11-28	3.8	Lower Thoracic	2009-01-19	n	SCC	not specified
MALE	ESOPHAGUS, LOWER THIRD	81	WHITE	Non-Spanish; Non-Hispanic	DECEASED	T3	TX	M8140/3	ADENOCARCINOMA, NOS	C155	2010-02-15	78	1505	1	ESOPHAGUS_18	25	25	4500	4500	2010-04-19	2010-05-21	32	ESOPHAGUS	0	77.7002	2010-03-03	3.8	Lower Thoracic	2010-04-19	y	Adeno	poorly diff	72	79	4.94	2L	96	101	0	8R	131	137	-7.98	8R
FEMALE	ESOPHAGUS, LOWER THIRD	61	WHITE	Non-Spanish; Non-Hispanic	DECEASED	T3	TX	M8140/3	ADENOCARCINOMA, NOS	C155	2012-03-13	59	1505	1	ESOPH_8	28	6	5040	1080	2012-12-04	2012-12-13	9	ESOPH	0	59.5072	2012-03-30	4	Upper Thoracic	2012-12-04	n	Adeno	moderately diff
MALE	ESOPHAGUS, LOWER THIRD	58	WHITE	Non-Spanish; Non-Hispanic	DECEASED	T4	TX	M8070/3	SQUAMOUS CELL CARCINOMA, NOS	C155	2013-03-06	58	1509	1	ESOPHAGUS_13_	28	28	5040	5040	2013-06-03	2013-07-11	38	T_ESOPHAGUS	0	57.5496	2013-06-18	3.8	Lower Thoracic	2013-06-03	y	SCC	moderately diff	74	81		1L	137	145		1*
FEMALE	ESOPHAGUS, LOWER THIRD	85	WHITE	Non-Spanish; Non-Hispanic	DECEASED	T3	T3	M8144/3	ADENOCA, INTESTINAL TYPE	C155	2008-04-21	80	1505	1	ESOPHAGUS_D1	28	28	5040	5040	2008-06-23	2008-07-31	38	esophagus_new	0	79.5483	2008-05-03	3.8	Gastroesophageal	2008-06-23	n	Adeno	moderately diff
MALE	ESOPHAGUS, LOWER THIRD	71	ASIAN	Non-Spanish; Non-Hispanic	ALIVE	T3	TX	M8070/3	SQUAMOUS CELL CARCINOMA, NOS	C155	2008-07-23	65	1505	1	ESOPHAGUS	28	28	5039.99	5039.99	2008-10-06	2008-11-12	37	T_ESOPHAGUS	0	65.1964	2008-08-05	5	Gastroesophageal	2008-10-06	n	SCC	poorly diff
MALE	ESOPHAGUS, LOWER THIRD	75	WHITE	Non-Spanish; Non-Hispanic	DECEASED	T3	TX	M8490/3	SIGNET RING CEL CARCINOMA	C155	2009-03-17	70	1501	1	ESOPHAGUS	28	28	5039.99	5039.99	2009-06-29	2009-08-06	38	ESOPHAGUS	0	59.1786	2009-04-22	5	Gastroesophageal	2009-06-29	n	Adeno	poorly diff
MALE	ESOPHAGUS, LOWER THIRD	83	WHITE	Unknown whether Spanish or not	DECEASED	T3	TX	M8140/3	ADENOCARCINOMA, NOS	C155	2009-08-26	78	1505	1	5F_ESOPHAGUS	28	28	5039.99	5039.99	2009-10-26	2009-12-03	38	T_5F_ESOPHAGUS	0	78.6557	2009-09-02	3.8	Lower Thoracic	2009-10-26	n	Adeno	not specified
MALE	ESOPHAGUS, LOWER THIRD	58	PT REFUSED TO ANSWER	Non-Spanish; Non-Hispanic	ALIVE	T3	T1A	M8140/3	ADENOCARCINOMA, NOS	C155	2012-08-08	56	1509	1	ESOPHAGUS_37_	28	28	5039.99	5039.99	2012-11-05	2012-12-13	38	T_ESOPHAGUS	0	56.7721	2012-09-12	3.8	Lower Thoracic	2011-02-14	y	Adeno	moderately diff	104	108	0	8L
MALE	ESOPHAGUS, UPPER THIRD	72	WHITE	Non-Spanish; Non-Hispanic	DECEASED	T4A	TX	M8083/3	BASALOID SQUAMOUS CELL CARCINOMA	C153	2011-02-23	70	1503	1	ESOPHAGUS_71_	28	28	5039.99	5039.99	2011-04-05	2011-05-24	49	T_PTV5040	0	69.6153	2011-02-25	3.8	Upper Thoracic	2011-04-05	y	SCC	poorly diff	89	94		1R	94	101		1L
MALE	ESOPHAGUS, LOWER THIRD	71	WHITE	Non-Spanish; Non-Hispanic	DECEASED	T3	T3	M8140/3	ADENOCARCINOMA, NOS	C155	2010-12-13	68	1505	1	ESOPHAGUS	25	25	4500	4500	2011-04-13	2011-05-19	36	ESOPHAGUS	0	68.3066	2011-01-13	3.8	Lower Thoracic	2011-04-13	n	Adeno	not specified
MALE	STOMACH, CARDIA	85	WHITE	Non-Spanish; Non-Hispanic	DECEASED	T3	TX	M8140/3	ADENOCARCINOMA, NOS	C160	2011-08-16	82	1505	1	ESOPHAGHU_18_	28	28	5039.99	5039.99	2011-11-29	2012-01-09	41	T_PTV_ESOPHAGHUS	0	82.5243	2011-09-08	3.8	Lower Thoracic	2011-11-29	n	Adeno	moderately diff
MALE	ESOPHAGUS, LOWER THIRD	44	WHITE	Non-Spanish; Non-Hispanic	ALIVE	T3	T3	M8140/3	ADENOCARCINOMA, NOS	C155	2012-01-11	43	1505	1	ESOPHAGUS_64_	28	28	5040	5040	2012-03-05	2012-04-16	42	T_ESOPHAGUS	0	42.3901	2012-01-24	3.8	Lower Thoracic	2012-03-05	n	Adeno	moderately diff
MALE	ESOPHAGUS, THORACIC	75	WHITE	Non-Spanish; Non-Hispanic	DECEASED	T3	T3	M8140/3	ADENOCARCINOMA, NOS	C151	2012-05-03	73	1505	1	GEJUNCTI_197_	28	28	5039.99	5039.99	2012-07-09	2012-08-22	44	T_GEJUNCTION	0	72.9911	2012-05-25	3.8	Lower Thoracic	2012-07-09	y	Adeno	poorly diff	138	146		1*
MALE	ESOPHAGUS, LOWER THIRD	78	WHITE	Non-Spanish; Non-Hispanic	ALIVE	T3	TX	M8140/3	ADENOCARCINOMA, NOS	C155	2012-08-13	77	1505	1	ESOPHAGUS_31_	28	28	5040	5040	2012-10-15	2012-11-23	39	ESOPHAGUS	0	76.9446	2012-08-15	4	Gastroesophageal	2012-10-15	n	Adeno	not specified
MALE	STOMACH, CARDIA	74	WHITE	Non-Spanish; Non-Hispanic	DECEASED	T3	TX	M8140/3	ADENOCARCINOMA, NOS	C160	2009-03-12	70	1509	1	ESOPHAGUS	28	28	5039.99	5039.99	2009-06-08	2009-07-20	42	T_ESOPHAGUS	0	58.6585	2009-03-27	3.8	Gastroesophageal	2009-06-08	y	Adeno	moderately diff	109	115		7*
FEMALE	ESOPHAGUS, LOWER THIRD	76	WHITE	Non-Spanish; Non-Hispanic	DECEASED	T3	TX	M8070/3	SQUAMOUS CELL CARCINOMA, NOS	C155	2009-07-21	72	1505	1	ESOPHAGUS	28	28	5039.99	5039.99	2009-10-19	2009-11-25	37	T_ESOPHAGUS_	0	71.8275	2009-08-12	3.8	Gastroesophageal	2009-10-19	n	SCC	well differentiated
MALE	ESOPHAGUS, LOWER THIRD	71	WHITE	Non-Spanish; Non-Hispanic	ALIVE	T3	TX	M8140/3	ADENOCARCINOMA, NOS	C155	2010-12-21	67	1505	1	ESOPHAGUS_15_	28	27	5040.01	4860.01	2011-05-02	2011-06-08	37	T_ESOPHAGUS	0	68.115	2011-03-29	5	Gastroesophageal	2011-05-02	n	Adeno	moderately diff
MALE	ESOPHAGUS, LOWER THIRD	52	WHITE	Non-Spanish; Non-Hispanic	DECEASED	T2	T1B	M8255/3	ADENOCARCINOMA COMBINED WITH OTHER TYPES OF CARCINOMA	C155	2011-08-31	50	1505	1	ESOPHAGUS_24_	28	28	5040	5040	2011-10-25	2011-12-02	38	T_PTV_ESOPHAGUS	0	49.9713	2011-09-09	5	Gastroesophageal	2011-10-25	n	Adeno	poorly diff
FEMALE	ESOPHAGUS, THORACIC	52	WHITE	Non-Spanish; Non-Hispanic	ALIVE	T3	T2	M8140/3	ADENOCARCINOMA, NOS	C151	2012-10-04	50	1509	1	ESOPH_28_	28	28	5040	5040	2012-12-03	2013-01-11	39	T_ESOPH	0	50.6667	2012-11-23	3.8	Gastroesophageal	2012-12-03	n	Adeno	moderately diff
FEMALE	ESOPHAGUS, LOWER THIRD	51	WHITE	Non-Spanish; Non-Hispanic	ALIVE	T3	TX	M8140/3	ADENOCARCINOMA, NOS	C155	2013-04-22	50	1505	1	ESOPHAGUS_19	28	28	5040	5040	2013-06-24	2013-08-01	38	ESOPHAGUS	0	49.9384	2013-05-02	3.8	Gastroesophageal	2013-06-24	n	Adeno	moderately diff
FEMALE	ESOPHAGUS, LOWER THIRD	77	WHITE	Non-Spanish; Non-Hispanic	DECEASED	T3	TX	M8140/3	ADENOCARCINOMA, NOS	C155	2009-06-04	72	1505	1	ESOPHAGUS	28	28	5039.99	5039.99	2009-08-17	2009-09-25	39	T_ESOPHAGUS	0	72.2355	2009-06-18	3.8	Gastroesophageal	2009-08-17	y	Adeno	poorly diff	118	120		1*
FEMALE	ESOPHAGUS, LOWER THIRD	81	WHITE	Non-Spanish; Non-Hispanic	DECEASED	T3	TX	M8140/3	ADENOCARCINOMA, NOS	C155	2009-09-04	76	1505	1	ESOPHAGUS	28	28	5039.99	5039.99	2009-11-24	2010-01-15	52	T_ESOPHAGUS	0	76.3778	2009-09-30	3.8	Gastroesophageal	2009-11-24	n	Adeno	poorly diff
FEMALE	ESOPHAGUS, LOWER THIRD	71	WHITE	Non-Spanish; Non-Hispanic	ALIVE	T3	T3	M8140/3	ADENOCARCINOMA, NOS	C155	2013-06-20	71	1505	1	ESOPHAGUS_15_	28	28	5040	5040	2013-08-13	2013-09-20	38	ESOPHAGUS	0	70.7515	2013-07-03	3.8	Lower Thoracic	2013-08-13	n	Adeno	poorly diff
MALE	ESOPHAGUS, LOWER THIRD	66	WHITE	Non-Spanish; Non-Hispanic	ALIVE	T3	T1A	M8140/3	ADENOCARCINOMA, NOS	C155	2011-02-25	64	1505	1	ESOPHAGUS	28	28	5040	5040	2011-05-17	2011-06-24	38	T_ESOPHAGUS	0	63.5729	2011-03-23	5	Gastroesophageal	2011-05-17	n	Adeno	poorly diff
FEMALE	ESOPHAGUS, LOWER THIRD	59	ASIAN	Non-Spanish; Non-Hispanic	DECEASED	TX	T2	M8070/3	SQUAMOUS CELL CARCINOMA, NOS	C155	2011-12-07	57	1504	1	ESOPHAGUS_12_	28	28	5040	5040	2012-02-20	2012-03-28	37	T_ESOPHAGUS	0	57.4428	2011-12-13	3.8	Lower Thoracic	2012-02-20	y	SCC	moderately diff	85	89	2.66	4L	90	93		11L	90	99		10/11R
MALE	ESOPHAGUS, LOWER THIRD	68	WHITE	Non-Spanish; Non-Hispanic	ALIVE	T3	T0	M8480/3	MUCINOUS ADENOCARCINOMA	C155	2012-11-26	67	1505	1	ESOPHAGUS_29_	28	28	5040	5040	2013-02-11	2013-03-20	37	T_ESOPHAGUS	0	67.373	2012-12-18	3.8	Lower Thoracic	2013-02-11	y	Adeno	poorly diff	128	132		9*
MALE	ESOPHAGUS, MIDDLE THIRD	58	WHITE	Non-Spanish; Non-Hispanic	DECEASED	T2	TX	M8070/3	SQUAMOUS CELL CARCINOMA, NOS	C154	2008-09-03	52	1504	1	MID_ESOPH	28	28	5039.99	5039.99	2008-10-20	2008-11-26	37	T_PTV50	0	52.4244	2008-09-16	3.8	Lower Thoracic	2008-10-20	y	SCC	well differentiated	94	97	0	3P
MALE	STOMACH, CARDIA	79	WHITE	Non-Spanish; Non-Hispanic	DECEASED	T3	TX	M8140/3	ADENOCARCINOMA, NOS	C160	2007-08-30	73	1505	1	GE_JUNCT_443	23	23	4140	4140	2008-12-08	2009-01-09	32	T_GE_JUNCTION	0	74.0287	2007-10-04	5	Gastroesophageal	2008-12-01	y	Adeno	moderately diff	102	109		3*
MALE	STOMACH, CARDIA	76	WHITE	Non-Spanish; Non-Hispanic	DECEASED	T3	TX	M8140/3	ADENOCARCINOMA, NOS	C160	2008-09-16	71	1505	1	ESOPHAGUS	28	28	5039.99	5039.99	2008-12-01	2009-01-15	45	T_ESOPHAGUS	0	71.154	2008-09-30	5	Gastroesophageal	2008-12-01	y	Adeno	poorly diff	106	110		7*
MALE	ESOPHAGUS, LOWER THIRD	93	WHITE	Non-Spanish; Non-Hispanic	DECEASED	T1	TX	M8260/3	PAPILLARY ADENOCARCINOMA, NOS	C155	2002-05-17	81	1505	1	ESPHO_16_	28	28	5040	5040	2010-02-22	2010-04-01	38	T_PTV5040	0	88.8268	2010-01-07	3.8	Lower Thoracic	2010-02-22	y	Adeno	poorly diff	119	122		3*
MALE	ESOPHAGUS, LOWER THIRD	62	WHITE	Non-Spanish; Non-Hispanic	DECEASED	T3	T3	M8140/3	ADENOCARCINOMA, NOS	C155	2010-05-06	59	1505	1	GE_JUNCT__14_	28	28	5039.99	5039.99	2010-06-14	2010-07-22	38	GE_JUNCT_S	0	58.8337	2010-05-26	3.8	Gastroesophageal	2010-06-14	y	Adeno	poorly diff	123	134		9*
MALE	ESOPHAGUS, MIDDLE THIRD	67	ASIAN	Non-Spanish; Non-Hispanic	DECEASED	T3	T3	M8070/3	SQUAMOUS CELL CARCINOMA, NOS	C154	2010-03-15	64	1504	1	ESOPHAGUS_80_	25	25	4500	4500	2010-07-29	2010-09-01	34	T_PTV45	0	63.8084	2010-03-17	3.8	Upper Thoracic	2010-07-29	y	SCC	moderately diff	78	83	5.32	2R
FEMALE	ESOPHAGUS, LOWER THIRD	88	WHITE	Non-Spanish; Non-Hispanic	DECEASED	T3	TX	M8140/3	ADENOCARCINOMA, NOS	C155	2010-07-27	84	1505	1	ESOPHAGUS_3_	28	28	5039.99	5039.99	2010-09-14	2010-10-28	44	T_ESOPHAGUS	0	84.4435	2010-08-04	5	Gastroesophageal	2010-09-14	n	Adeno	moderately diff
MALE	ESOPHAGUS, LOWER THIRD	54	ASIAN	Non-Spanish; Non-Hispanic	DECEASED	T3	TX	M8140/3	ADENOCARCINOMA, NOS	C155	2011-11-08	51	1505	1	ESOPHAGUS_26_	28	28	5039.97	5039.97	2012-01-09	2012-02-15	37	ESOPHAGUS	0	51.8823	2011-12-07	3.8	Gastroesophageal	2012-01-09	y	Adeno	poorly diff	87	91	2.28	8L	126	129		8*
MALE	ESOPHAGUS, LOWER THIRD	59	WHITE	Non-Spanish; Non-Hispanic	ALIVE	T3	T3	M8140/3	ADENOCARCINOMA, NOS	C155	2012-10-05	57	1509	1	ESOPH_15_	28	23	5040	4140	2012-12-10	2013-01-11	32	T_ESOPH	0	57.7741	2012-10-22	3.8	Gastroesophageal	2012-12-10	n	Adeno	poorly diff
MALE	STOMACH, CARDIA	47	ASIAN	Non-Spanish; Non-Hispanic	DECEASED	T3	T3	M8140/3	ADENOCARCINOMA, NOS	C160	2013-04-22	46	1502	1	GE_JUNCTI_12_	28	28	5040	5040	2013-07-01	2013-08-08	38	GE_JUNCTION	0	46.0452	2013-05-06	3.8	Gastroesophageal	2013-07-01	n	Adeno	moderately diff
MALE	ESOPHAGUS, MIDDLE THIRD	83	WHITE	Non-Spanish; Non-Hispanic	ALIVE	T3	TX	M8070/3	SQUAMOUS CELL CARCINOMA, NOS	C154	2013-04-16	83	1505	1	ESOPHAGUS_21_	28	28	5040	5040	2013-07-16	2013-08-22	37	T_ESOPHAGUS	0	82.883	2013-04-30	3.8	Lower Thoracic	2013-07-16	y	SCC	moderately diff	66	70		1R	75	81	6.08	3P	90	95	0.76	4L	122	125	-10.64	8L (retro-aortic)
FEMALE	ESOPHAGUS, LOWER THIRD	86	WHITE	Non-Spanish; Non-Hispanic	DECEASED	T2	TX	M8144/3	ADENOCA, INTESTINAL TYPE	C155	2010-08-19	82	1505	1	ESOPHAGUS	28	28	5040	5040	2010-09-27	2010-11-09	43	ESOPHAGUS	0	82.6311	2010-07-21	3.8	Lower Thoracic	2010-09-27	n	Adeno	moderately diff
FEMALE	ESOPHAGUS, LOWER THIRD	72	WHITE	Non-Spanish; Non-Hispanic	ALIVE	T3	TX	M8070/3	SQUAMOUS CELL CARCINOMA, NOS	C155	2012-01-28	70	1505	1	ESOPHAGUS_43_	25	25	4500	4500	2012-04-30	2012-06-04	35	ESOPHAGUS	0	69.7604	2012-02-24	3.8	Gastroesophageal	2012-04-30	y	SCC	poorly diff	63	68	11.4	3P	75	80	6.84	4L	81	94	1.52	7 + 8R	91	100	0	8L (retroaortic)	103
MALE	ESOPHAGUS, THORACIC	51	WHITE	Non-Spanish; Non-Hispanic	DECEASED	T3	T2	M8574/3	ADENOCARCINOMA WITH NEUROENDOCRINE DIFFERENTIATION	C151	2012-06-06	50	1505	1	ESOPHAGUS_28_	28	27	5040	4860	2012-08-21	2012-10-01	41	T_ESOPHAGUS	0	49.7741	2012-06-18	3.8	Gastroesophageal	2012-08-21	y	Adeno	poorly diff	95	98	0	8L	127	129		9*
MALE	ESOPHAGUS, LOWER THIRD	60	WHITE	Non-Spanish; Non-Hispanic	ALIVE	T3	TX	M8140/3	ADENOCARCINOMA, NOS	C155	2012-07-12	58	1509	1	ESOPH_26_	28	28	5040	5040	2013-03-25	2013-05-01	37	T_ESOPH	0	59.0965	2012-07-30	3.8	Gastroesophageal	2013-03-25	n	Adeno	poorly diff
MALE	ESOPHAGUS, LOWER THIRD	54	WHITE	Non-Spanish; Non-Hispanic	DECEASED	T2	T1B	M8140/3	ADENOCARCINOMA, NOS	C155	2012-09-19	52	1505	1	GEJUNCTIO_40_	25	25	4500	4500	2013-03-26	2013-04-29	34	T_GEJUNCTION	0	52.9144	2012-09-21	3.8	Lower Thoracic	2013-03-26	n	Adeno	poorly diff
MALE	ESOPHAGUS, LOWER THIRD	60	WHITE	Non-Spanish; Non-Hispanic	DECEASED	T3	T1	M8070/3	SQUAMOUS CELL CARCINOMA, NOS	C155	2013-04-12	60	1505	1	ESOPHAGUS_80_	28	28	5039.95	5039.95	2013-06-03	2013-07-11	38	T_ESOPHAGUS	0	59.5811	2013-04-17	5	Lower Thoracic	2013-06-03	n	SCC	poorly diff
MALE	ESOPHAGUS, MIDDLE THIRD	62	BLACK	Non-Spanish; Non-Hispanic	ALIVE	T3	TX	M8070/3	SQUAMOUS CELL CARCINOMA, NOS	C154	2013-05-12	61	1509	1	NEW_ESOPH_51_	28	28	5040	5040	2013-08-06	2013-10-01	56	T_NEW_PTV5040	0	61.1499	2013-05-20	3.8	Lower Thoracic	2013-08-06	y	SCC	poorly diff	90	93	1.9	7	83	86	4.56	3P	128	132		1*
MALE	ESOPHAGUS, LOWER THIRD	54	WHITE	Non-Spanish; Non-Hispanic	ALIVE	T2	TX	M8140/3	ADENOCARCINOMA, NOS	C155	2009-04-14	49	1505	1	ESOPHAGUS	28	28	5039.99	5039.99	2009-08-03	2009-09-18	46	T_ESOPHAGUS	0	61.1444	2009-05-01	3.8	Gastroesophageal	2009-08-03	n	Adeno	moderately diff
MALE	ESOPHAGUS, LOWER THIRD	68	WHITE	Non-Spanish; Non-Hispanic	DECEASED	T3	TX	M8140/3	ADENOCARCINOMA, NOS	C155	2009-01-06	63	1501	1	ESOPHAGUS	25	25	4500	4500	2009-11-30	2010-01-05	36	T_ESOPHAGUS	0	63.6468	2009-02-04	3.8	Lower Thoracic	2009-11-30	y	Adeno	poorly diff	82	91	3.04	4L	89	98	0.38	4R	115	119	-0.38	8L (retroaortic)
MALE	ESOPHAGUS, LOWER THIRD	71	WHITE	Non-Spanish; Non-Hispanic	DECEASED	T3	TX	M8140/3	ADENOCARCINOMA, NOS	C155	2010-12-22	67	1505	1	GE_JUCTIO_59_	28	28	5039.99	5039.99	2011-02-22	2011-03-31	37	GE_JUCTION	0	67.8439	2010-12-30	5	Lower Thoracic	2011-02-22	y	Adeno	poorly diff	95	99	0	8L	112	116	-0.5	8L (retroaortic)	120	122		1*	127	129		3*
MALE	ESOPHAGUS, LOWER THIRD	62	WHITE	Non-Spanish; Non-Hispanic	DECEASED	T3	T0	M8140/3	ADENOCARCINOMA, NOS	C155	2012-01-05	60	1505	1	ESOPHAGUS_25_	28	28	5040.04	5040.04	2012-02-28	2012-04-05	37	T_ESOPHAGUS	0	59.6277	2012-01-13	4	Lower Thoracic	2012-02-28	n	Adeno	poorly diff
MALE	ESOPHAGUS, LOWER THIRD	82	WHITE	Non-Spanish; Non-Hispanic	DECEASED	T3	TX	M8140/3	ADENOCARCINOMA, NOS	C155	2012-07-23	81	1505	1	ESOPHAGUS_26_	28	28	5040	5040	2012-10-10	2012-11-19	40	T_ESOPHAGUS	0	80.7912	2012-08-01	5	Gastroesophageal	2012-10-10	y	Adeno	poorly diff	114	107	-4	2L, 4L + 3P	81	79		7*	82	75		8*
MALE	ESOPHAGUS, LOWER THIRD	50	WHITE	Non-Spanish; Non-Hispanic	ALIVE	T3	TX	M8140/3	ADENOCARCINOMA, NOS	C155	2012-11-19	48	1509	1	ESOPHAGUS_24_	28	28	5040	5040	2013-01-21	2013-02-27	37	T_ESOPHAGUS	0	48.6982	2012-12-05	3.8	Gastroesophageal	2013-01-21	y	Adeno	moderately diff	131	137		3*
MALE	STOMACH, CARDIA	65	WHITE	Non-Spanish; Non-Hispanic	DECEASED	T4A	TX	M8140/3	ADENOCARCINOMA, NOS	C160	2012-10-29	64	1505	1	ESOPHAGUS_51_	28	28	5040	5040	2013-02-04	2013-03-18	42	T_ESOPHAGUS	0	64.1533	2012-11-28	3.8	Gastroesophageal	2013-02-04	y	Adeno	moderately diff	104	109		1*
MALE	ESOPHAGUS, MIDDLE THIRD	79	WHITE	Non-Spanish; Non-Hispanic	ALIVE	T2	TX	M8070/3	SQUAMOUS CELL CARCINOMA, NOS	C154	2013-08-05	78	1504	1	ESOPHAGUS_17_	28	28	5040	5040	2013-10-08	2013-11-14	37	T_ESOPHAGUS	0	78.2916	2013-07-31	2.5	Lower Thoracic	2013-10-08	n	SCC	poorly diff
FEMALE	STOMACH, CARDIA	94	WHITE	Non-Spanish; Non-Hispanic	DECEASED	T2A	TX	M8140/3	ADENOCARCINOMA, NOS	C160	2008-05-01	88	1505	1	ESOPHAGUS	28	28	5039.99	5039.99	2008-09-29	2008-11-07	39	T_ESOPH5040	0	88.3203	2008-05-15	3.8	Lower Thoracic	2008-09-29	n	Adeno	poorly diff
FEMALE	STOMACH, CARDIA	69	WHITE	Non-Spanish; Non-Hispanic	DECEASED	T3	TX	M8070/3	SQUAMOUS CELL CARCINOMA, NOS	C160	2008-05-14	63	1513	1	GE JUNC	28	28	5040	5040	2008-11-25	2009-01-09	45	T_GEJUNC	0	63.8987	2008-10-27	3.8	Gastroesophageal	2008-11-25	y	SCC	poorly diff	121	128		7*
MALE		88	WHITE	N/A	DECEASED						2009-06-08	83	1505	1	ESOPHAGUS	28	28	5039.99	5039.99	2009-09-16	2009-10-23	37	T_ESOPHAGUS	0	83.5072	2009-07-17	3.8	Lower Thoracic	2009-09-16	y	SCC	moderately diff	77	91		10/11L	82	86		10/11R
MALE	ESOPHAGUS, LOWER THIRD	57	WHITE	Non-Spanish; Non-Hispanic	DECEASED	T3	T	M8140/3	ADENOCARCINOMA, NOS	C155	2011-10-06	54	1505	1	ESOPHAGUS_39_	20	20	4159.96	4159.96	2011-11-28	2011-12-27	29	T_ESOPHAGUS	0	54.3409	2011-10-13	3.8	Gastroesophageal	2011-11-28	y	Adeno	poorly diff	99	103	0	8L	77	80	7.6	4L	87	91	3.42	7	119	124		1*
MALE	ESOPHAGUS, LOWER THIRD	75	WHITE	Non-Spanish; Non-Hispanic	DECEASED	T3	T3	M8140/3	ADENOCARCINOMA, NOS	C155	2013-01-23	74	1509	1	ESOPHAGUS_55_	25	25	4500	4500	2013-02-25	2013-03-29	32	T_ESOPHAGUS	0	73.7467	2013-02-05	3.8	Gastroesophageal	2013-02-25	n	Adeno	moderately diff
MALE	ESOPHAGUS, LOWER THIRD	66	WHITE	Non-Spanish; Non-Hispanic	DECEASED	T3	TX	M8140/3	ADENOCARCINOMA, NOS	C155	2013-01-03	65	1505	1	ESOPHAGUS_71_	25	25	4500	4500	2013-03-20	2013-04-23	34	ESOPHAGUS	0	64.8734	2013-01-09	3.8	Lower Thoracic	2013-03-20	y	Adeno	poorly diff	141	149		7*
MALE	ESOPHAGUS, LOWER THIRD	73	WHITE	Non-Spanish; Non-Hispanic	DECEASED	T3	TX	M8140/3	ADENOCARCINOMA, NOS	C155	2008-04-07	67	1509	1	GE_JUNX_S	28	28	5039.99	5039.99	2008-06-02	2008-07-14	42	GE_JUNX_S	0	67.0691	2008-04-09	5	Gastroesophageal	2008-06-02	y	Adeno	poorly diff	102	107		2*	114	123		7*	124	132		14*	131	134		16*
FEMALE	ESOPHAGUS, LOWER THIRD	78	WHITE	Spanish NOS; Hispanic NOS, Latino NOS	ALIVE	T3	T2	M8211/3	TUBULAR ADENOCARCINOMA	C155	2008-05-22	73	1505	1	ESOPHAGUS	28	28	5039.99	5039.99	2008-08-18	2008-09-25	38	ESOPHAGUS	0	72.7365	2008-06-24	3.8	Gastroesophageal	2008-08-18	n	Adeno	moderately diff
MALE	ESOPHAGUS, LOWER THIRD	59	WHITE	Non-Spanish; Non-Hispanic	ALIVE	T3	T2	M8140/3	ADENOCARCINOMA, NOS	C155	2012-07-25	58	1505	1	ESOPHAGUS_22_	28	28	5040	5040	2012-10-03	2012-11-12	40	ESOPHAGUS	0	58.0014	2012-08-28	3.8	Lower Thoracic	2011-01-24	y	Adeno	well diff	124	139	0	8L
MALE	STOMACH, CARDIA	60	WHITE	Non-Spanish; Non-Hispanic	ALIVE	T3	T3	M8140/3	ADENOCARCINOMA, NOS	C160	2012-12-20	59	1505	1	ESOPHAGUS_26_	23	23	4140	4140	2013-04-09	2013-05-09	30	ESOPHAGUS2	0	59.4962	2013-01-25	3.8	Gastroesophageal	2013-04-02	y	Adeno	moderately diff	70	74	10.26	7	89	92	3.42	8L (retroaortic)	114	115		3*
MALE	STOMACH, CARDIA	31	OTHER	Spanish NOS; Hispanic NOS, Latino NOS	DECEASED	TX	TX	M8140/3	ADENOCARCINOMA, NOS	C160	2012-06-20	29	1509	1	GEJUNCTIO_18_	28	1	5040	180	2013-08-05	2013-08-05	0	T_GEJUNCTION	0	30.1903	2012-06-28	3.8	Gastroesophageal	2013-08-05	y	Adeno	poorly diff	119	122		3*
MALE	ESOPHAGUS, LOWER THIRD	81	WHITE	Non-Spanish; Non-Hispanic	DECEASED	T2	TX	M8140/3	ADENOCARCINOMA, NOS	C155	2009-05-06	76	1505	1	ESOPHAGUS	25	25	5000	5000	2009-08-31	2009-10-09	39	T_ESOPHAGUS	0	76.5065	2009-05-20	5	Lower Thoracic	2009-08-31	y	Adeno	moderately diff	121	124		7*
MALE	ESOPHAGUS, LOWER THIRD	76	WHITE	Non-Spanish; Non-Hispanic	DECEASED	T3	TX	M8140/3	ADENOCARCINOMA, NOS	C155	2009-08-19	72	1505	1	GE_JUNCT_S	28	28	5039.99	5039.99	2009-10-26	2009-12-04	39	GE_JUNCT_S	0	72.1478	2009-09-22	5	Gastroesophageal	2009-10-26	y	Adeno	poorly diff	110	119		7*
MALE	STOMACH, CARDIA	69	WHITE	Non-Spanish; Non-Hispanic	ALIVE	T2	TX	M8140/3	ADENOCARCINOMA, NOS	C160	2011-11-23	67	1505	1	ESOPHAGUS_24_	28	28	5040	5040	2012-02-06	2012-03-14	37	T_ESOPHAGUS	0	67.488	2011-12-07	3.8	Lower Thoracic	2012-02-06	n	Adeno	moderately diff
MALE	ESOPHAGUS, LOWER THIRD	67	WHITE	Non-Spanish; Non-Hispanic	DECEASED	T2	TX	M8140/3	ADENOCARCINOMA, NOS	C155	2008-02-28	62	1505	1	ESOPHAGUS	28	28	5039.99	5039.99	2008-05-05	2008-06-12	38	ESOPHAGUS	0	61.5797	2008-03-06	3.8	Lower Thoracic	2008-05-05	n	Adeno	moderately diff
MALE	ESOPHAGUS, LOWER THIRD	82	WHITE	Non-Spanish; Non-Hispanic	DECEASED	T3	TX	M8140/3	ADENOCARCINOMA, NOS	C155	2009-07-09	78	1508	1	GEJUNCTION	28	28	5040	5040	2009-10-12	2009-11-18	37	T_GEJUNCTION	0	78.1875	2009-08-07	5	Gastroesophageal	2009-10-12	n	Adeno	moderately diff
MALE	STOMACH, CARDIA	76	WHITE	Non-Spanish; Non-Hispanic	ALIVE	T2	T0	M8140/3	ADENOCARCINOMA, NOS	C160	2011-10-04	73	1505	1	ESOPH_13	28	28	5040	5040	2011-12-19	2012-01-27	39	ESOPH	0	73.4538	2011-11-09	2.5	Lower Thoracic	2011-12-19	n	Adeno	poorly diff
MALE	STOMACH, CARDIA	46	WHITE	Non-Spanish; Non-Hispanic	ALIVE	T3	T2	M8140/3	ADENOCARCINOMA, NOS	C160	2011-11-02	44	1505	1	GE_JUNC_25_	28	28	5039.99	5039.99	2012-01-09	2012-02-15	37	T_GE_JUNCTION	0	44.0657	2011-11-23	3.8	Gastroesophageal	2012-01-09	y	Adeno	poorly diff	117	122		1*	124	128		11*
MALE	ESOPHAGUS, OTHER PARTS	76	WHITE	Non-Spanish; Non-Hispanic	ALIVE	T3	T3	M8140/3	ADENOCARCINOMA, NOS	C158	2012-02-17	75	1508	2	MEDSCV_D_39_	25	25	4500	4500	2013-10-22	2013-11-25	34	MEDSCV_D	0	75.8877	2012-03-09	3.8	Gastroesophageal	2012-04-09	n	Adeno	well diff
MALE	ESOPHAGUS, LOWER THIRD	61	WHITE	Non-Spanish; Non-Hispanic	ALIVE	T3	T0	M8140/3	ADENOCARCINOMA, NOS	C155	2012-03-02	60	1505	1	ESOPHAGUS_23	28	28	5040.03	5040.03	2012-05-03	2012-06-12	40	T_ESOPHAGUS	0	59.6879	2012-03-22	3.8	Lower Thoracic	2012-05-03	n	Adeno	poorly diff
MALE	ESOPHAGUS, LOWER THIRD	61	WHITE	Non-Spanish; Non-Hispanic	DECEASED	T3	TX	M8140/3	ADENOCARCINOMA, NOS	C155	2012-09-13	60	1502	1	GE_JUNCT__43_	20	20	3600	3600	2013-05-29	2013-06-25	27	GE_JUNCT_NEW	0	60.4545	2012-09-25	3.8	Gastroesophageal	2013-05-16	y	Adeno	poorly diff	71	79	9.12	2L
MALE	ESOPHAGUS, LOWER THIRD	80	WHITE	Non-Spanish; Non-Hispanic	ALIVE	T3	TX	M8140/3	ADENOCARCINOMA, NOS	C155	2013-04-22	80	1509	1	ESOPHAGUS_191	20	20	3600	3600	2013-07-08	2013-08-02	25	T_ESOPHAGUS	0	79.9261	2013-05-10	3.8	Lower Thoracic	2013-06-24	n	Adeno	poorly diff
MALE	STOMACH, CARDIA	72	WHITE	Spanish NOS; Hispanic NOS, Latino NOS	ALIVE	TX	T3	M8144/3	ADENOCA, INTESTINAL TYPE	C160	2008-07-17	66	1519	1	GEJUNCTION	25	25	4500	4500	2008-11-03	2008-12-08	35	T_GEJUNCTION	0	66.6064	2008-08-05	5	Gastroesophageal	2008-11-03	n	Adeno	moderately diff
MALE	ESOPHAGUS, LOWER THIRD	67	WHITE	Unknown whether Spanish or not	ALIVE	T3	T1	M8140/3	ADENOCARCINOMA, NOS	C155	2008-11-06	61	1505	1	DISTAL_ESOPH	28	28	5039.99	5039.99	2008-12-29	2009-02-05	38	T_DISTAL_ESOPH	0	61.8097	2008-11-25	5	Gastroesophageal	2008-12-29	n	Adeno	poorly diff
MALE	STOMACH, CARDIA	72	WHITE	Unknown whether Spanish or not	ALIVE	T3	TX	M8140/3	ADENOCARCINOMA, NOS	C160	2009-01-06	68	1505	1	ESOPHAGUS	28	28	5040	5040	2009-02-23	2009-04-02	38	ESOPHAGUS	0	67.258	2009-01-22	5	Gastroesophageal	2009-02-23	n	Adeno	poorly diff
MALE	ESOPHAGUS, LOWER THIRD	90	WHITE	Non-Spanish; Non-Hispanic	DECEASED	T3	TX	M8140/3	ADENOCARCINOMA, NOS	C155	2009-07-02	86	1505	1	ESOPHAGUS	28	28	5039.99	5039.99	2009-09-16	2009-10-23	37	T_ESOPHAGUS	0	85.974	2009-07-27	5	Gastroesophageal	2009-09-16	y	Adeno	poorly diff	95	103	1	8R
MALE	ESOPHAGUS, LOWER THIRD	86	WHITE	Non-Spanish; Non-Hispanic	DECEASED	T3	TX	M8140/3	ADENOCARCINOMA, NOS	C155	2010-07-28	82	1505	1	ESOPHAGUS_13_	28	28	5040.01	5040.01	2010-09-29	2010-11-05	37	T_5040	0	82.6721	2010-08-05	3	Lower Thoracic	2010-09-29	n	Adeno	poorly diff
MALE	STOMACH, CARDIA	65	WHITE	Non-Spanish; Non-Hispanic	DECEASED	T3	TX	M8140/3	ADENOCARCINOMA, NOS	C160	2010-06-28	62	1505	1	ESOPHAGUS_4_	28	28	5039.99	5039.99	2010-10-14	2010-11-22	39	T_ESOPHAGUS	0	62.1054	2010-07-14	5	Gastroesophageal	2010-10-14	y	Adeno	moderately diff	125	130		3*
MALE	ESOPHAGUS, LOWER THIRD	57	WHITE	Non-Spanish; Non-Hispanic	DECEASED	T3	TX	M8140/3	ADENOCARCINOMA, NOS	C155	2010-09-27	53	1505	1	ESOPHAGUS_13_	28	26	5039.99	4679.99	2011-01-31	2011-03-18	46	ESOPHAGUS	0	53.7659	2010-11-22	3	Lower Thoracic	2011-01-31	n	Adeno	moderately diff
MALE	ESOPHAGUS, LOWER THIRD	60	WHITE	Non-Spanish; Non-Hispanic	DECEASED	T1A	T1A	M8140/3	ADENOCARCINOMA, NOS	C155	2010-11-15	57	1505	1	ESOPHAGUS_20_	28	28	5039.99	5039.99	2011-02-07	2011-03-16	37	ESOPHAGUS	0	57.2485	2010-12-01	3	Lower Thoracic	2011-02-07	y	Adeno	not specified	91	99	1.8	3P	84	89	4.8	2R	86	92	3.9	6	109	114	0	8L	126
MALE	ESOPHAGUS, LOWER THIRD	59	WHITE	Non-Spanish; Non-Hispanic	DECEASED	T3	TX	M8140/3	ADENOCARCINOMA, NOS	C155	2012-06-07	57	1505	1	ESOPHAGUS_28_	28	28	5040	5040	2012-08-07	2012-09-20	44	ESOPHAGUS	0	57.0459	2012-06-04	3.8	Lower Thoracic	2011-02-14	y	Adeno	moderately diff	65	70	13.3	4L
MALE	ESOPHAGUS, THORACIC	55	WHITE	Non-Spanish; Non-Hispanic	ALIVE	T3	T2	M8140/3	ADENOCARCINOMA, NOS	C151	2012-10-12	53	1509	1	ESOPHAGUS_48_	28	28	5040	5040	2012-12-03	2013-01-11	39	T_ESOPHAGUS	0	53.473	2012-10-16	3	Lower Thoracic	2012-12-03	n	Adeno	moderately diff
MALE	ESOPHAGUS, LOWER THIRD	59	WHITE	Non-Spanish; Non-Hispanic	DECEASED	T3	T3	M8140/3	ADENOCARCINOMA, NOS	C155	2007-12-05	52	1505	1	ESOPHAGUS	28	28	5040	5040	2008-02-11	2008-03-19	37	ESOPHAGUS	0	52.5886	2008-01-07	3	Gastroesophageal	2008-02-11	n	Adeno	moderately diff
MALE	ESOPHAGUS, LOWER THIRD	62	WHITE	Non-Spanish; Non-Hispanic	DECEASED	T3	TX	M8145/3	CARCINOMA, DIFFUSE TYPE	C155	2007-12-10	55	1508	1	ESOPHAGUS	28	28	5040	5040	2008-03-24	2008-05-01	38	ESOPHAGUS	0	56.0301	2008-01-10	3.8	Lower Thoracic	2008-03-24	n	Adeno	poorly diff
MALE	ESOPHAGUS, LOWER THIRD	49	WHITE	Non-Spanish; Non-Hispanic	ALIVE	T3	TX	M8140/3	ADENOCARCINOMA, NOS	C155	2008-11-17	44	1505	1	ESOPHAGUS	28	28	5040	5040	2009-02-09	2009-03-24	43	ESOPHAGUS	0	44.449	2008-12-12	5	Gastroesophageal	2009-02-09	y	Adeno	moderately diff	110	117	0	8R	119	120		3*
MALE	ESOPHAGUS, LOWER THIRD	65	WHITE	Non-Spanish; Non-Hispanic	DECEASED	T3	TX	M8140/3	ADENOCARCINOMA, NOS	C155	2009-06-10	61	1500	1	ESOPHAGUS	28	28	5039.99	5039.99	2009-09-16	2009-10-26	40	T_ESOPHAGUS	0	60.9008	2009-07-09	3.8	Lower Thoracic	2009-09-16	n	Adeno	well differentiated
MALE	ESOPHAGUS, LOWER THIRD	64	WHITE	Non-Spanish; Non-Hispanic	DECEASED	T3	TX	M8140/3	ADENOCARCINOMA, NOS	C155	2009-03-27	59	1508	1	ESOPHAGUS	20	20	3999.99	3999.99	2009-11-02	2009-11-30	28	T_ESOPHAGUS	0	63.1841	2009-04-08	5	Gastroesophageal	2009-11-02	n	Adeno	poorly diff
MALE	ESOPHAGUS, MIDDLE THIRD	57	WHITE	Non-Spanish; Non-Hispanic	ALIVE	T3	TX	M8140/3	ADENOCARCINOMA, NOS	C154	2010-05-11	54	1505	1	ESOPHAGUS_11_	28	26	5039.99	4679.99	2010-07-19	2010-08-23	35	T_ESOPHAGUS	0	53.5661	2010-05-19	5	Gastroesophageal	2010-07-19	n	Adeno	moderately diff
MALE	ESOPHAGUS, LOWER THIRD	51	WHITE	Non-Spanish; Non-Hispanic	ALIVE	TX	T2	M8140/3	ADENOCARCINOMA, NOS	C155	2010-07-19	47	1505	1	ESOPHAGUS_49_	28	28	5039.99	5039.99	2010-10-12	2010-11-18	37	T_ESOPHAGUS	0	47.6906	2010-08-06	5	Gastroesophageal	2010-10-12	y	Adeno	poorly diff	110	118		3*	117	122		9*	119	121		12*
FEMALE	ESOPHAGUS, LOWER THIRD	75	WHITE	Non-Spanish; Non-Hispanic	ALIVE	T3	TX	M8070/3	SQUAMOUS CELL CARCINOMA, NOS	C155	2010-12-10	71	1505	1	ESOPHAGUS_44_	28	28	5040	5040	2011-03-02	2011-04-08	37	ESOPHAGUS	0	71.8412	2011-01-06	3.8	Lower Thoracic	2011-03-02	y	SCC	moderately diff	128	135		7*
MALE	STOMACH, CARDIA	73	WHITE	Non-Spanish; Non-Hispanic	DECEASED	T3	T3	M8140/3	ADENOCARCINOMA, NOS	C160	2011-03-02	70	1505	1	ESOPH_S_16_	28	28	5040	5040	2011-04-19	2011-05-27	38	T_ESOPHAGUS	0	69.8289	2011-03-09	3.8	Gastroesophageal	2011-04-19	y	Adeno	poorly diff	127	131		7*
MALE	ESOPHAGUS, THORACIC	62	WHITE	Non-Spanish; Non-Hispanic	ALIVE	T3	T1A	M8140/3	ADENOCARCINOMA, NOS	C151	2012-12-05	61	1509	1	ESOPHAGUS_67_	25	25	4500	4500	2013-01-22	2013-02-27	36	ESOPHAGUS	0	61.3963	2012-12-21	3.8	Gastroesophageal	2013-01-22	y	Adeno	moderately diff	139	147		9*
FEMALE	ESOPHAGUS, THORACIC	57	WHITE	Non-Spanish; Non-Hispanic	ALIVE	T3	T3	M8255/3	ADENOCARCINOMA COMBINED WITH OTHER TYPES OF CARCINOMA	C151	2013-08-30	57	1505	1	ESOPHGUS_35_	28	28	5040	5040	2013-11-04	2013-12-12	38	ESOPHGUS	0	56.9637	2013-09-25	5	Gastroesophageal	2013-11-04	y	Adeno	poorly diff	134	136		9*
FEMALE	ESOPHAGUS, LOWER THIRD	69	WHITE	Non-Spanish; Non-Hispanic	DECEASED	T3	TX	M8070/3	SQUAMOUS CELL CARCINOMA, NOS	C155	2009-01-29	64	1505	1	ESOPH	28	28	5039.99	5039.99	2009-04-08	2009-05-15	37	ESOPH	0	64.2081	2009-02-17	3.8	Lower Thoracic	2009-04-08	n	SCC	poorly diff
MALE	ESOPHAGUS, LOWER THIRD	75	WHITE	Non-Spanish; Non-Hispanic	DECEASED	T3	T3	M8140/3	ADENOCARCINOMA, NOS	C155	2009-08-03	70	1505	2	ESOPHAGUS	25	25	4500	4500	2009-10-12	2009-11-17	36	ESOPHAGUS	0	70.4285	2009-09-02	5	Lower Thoracic	2009-10-12	n	Adeno	poorly diff
MALE	ESOPHAGUS, LOWER THIRD	67	WHITE	Non-Spanish; Non-Hispanic	ALIVE	T3	T2	M8140/3	ADENOCARCINOMA, NOS	C155	2009-10-21	62	1505	1	ESOPHAGUS_3_	28	28	5039.99	5039.99	2010-02-15	2010-03-24	37	T_ESOPHAGUS	0	63.05	2009-11-10	3.8	Lower Thoracic	2010-02-15	n	Adeno	poorly diff
MALE	ESOPHAGUS, LOWER THIRD	72	WHITE	Non-Spanish; Non-Hispanic	ALIVE	T3	T2	M8140/3	ADENOCARCINOMA, NOS	C155	2009-12-21	68	1505	1	ESPHO_29_	28	28	5039.99	5039.99	2010-03-08	2010-04-14	37	T_ESPHO	0	68.3504	2009-12-30	3.8	Gastroesophageal	2010-03-08	y	Adeno	poorly diff	115	122		2*
MALE	ESOPHAGUS, LOWER THIRD	92	WHITE	Non-Spanish; Non-Hispanic	DECEASED	T3	TX	M8140/3	ADENOCARCINOMA, NOS	C155	2010-01-19	88	1509	1	GEJXN_D_24_	28	28	5039.99	5039.99	2010-03-15	2010-04-21	37	T_GEJXN_D	0	87.9042	2010-02-12	3.8	Lower Thoracic	2010-03-15	n	Adeno	moderately diff
MALE	ESOPHAGUS, LOWER THIRD	77	WHITE	Non-Spanish; Non-Hispanic	DECEASED	TX	TX	M8140/3	ADENOCARCINOMA, NOS	C155	2010-03-09	74	1510	1	GEJXN	25	25	4500	4500	2010-05-24	2010-07-01	38	GEJXN	0	73.4045	2010-03-13	3.8	Lower Thoracic	2010-05-24	y	Adeno	moderately diff	69	87	7.6	4R
MALE	ESOPHAGUS, LOWER THIRD	78	WHITE	Non-Spanish; Non-Hispanic	DECEASED	T2	TX	M8140/3	ADENOCARCINOMA, NOS	C155	2010-08-20	75	1505	1	ESOPHAGUS_18_	28	28	5039.99	5039.99	2010-12-06	2011-01-18	43	ESOPHAGUS	0	75.102	2010-09-24	3.8	Lower Thoracic	2010-12-06	n	Adeno	poorly diff
MALE	ESOPHAGUS, LOWER THIRD	85	WHITE	Non-Spanish; Non-Hispanic	DECEASED	T3	TX	M8140/3	ADENOCARCINOMA, NOS	C155	2011-09-20	83	1505	1	ESOPHAGUS_74_	28	27	5040	4860	2012-01-16	2012-02-21	36	T_PTV_ESOPHAGUS	0	83.3292	2011-10-13	3.8	Lower Thoracic	2012-01-16	n	Adeno	poorly diff
MALE	ESOPHAGUS, LOWER THIRD	78	WHITE	Unknown whether Spanish or not	ALIVE	T2	TX	M8140/3	ADENOCARCINOMA, NOS	C155	2008-01-09	73	1505	1	ESOPHAGUS	28	28	5039.99	5039.99	2008-03-03	2008-04-09	37	ESOPHAGUS	0	72.2546	2008-01-23	3.8	Lower Thoracic	2008-03-03	n	Adeno	moderately diff
FEMALE	ESOPHAGUS, LOWER THIRD	68	WHITE	Unknown whether Spanish or not	ALIVE	T3	TX	M8140/3	ADENOCARCINOMA, NOS	C155	2008-08-08	63	1505	1	5F_ESOPHAGUS	28	28	5039.99	5039.99	2008-10-20	2008-11-26	37	T_5F_ESOPHAGUS	0	63.2115	2008-08-22	3.8	Gastroesophageal	2008-10-20	y	Adeno	poorly diff	121	128		7*
FEMALE	ESOPHAGUS, LOWER THIRD	76	WHITE	Non-Spanish; Non-Hispanic	DECEASED	T3	T3	M8140/3	ADENOCARCINOMA, NOS	C155	2009-01-15	72	1504	1	ESOPHAGUS	28	28	5039.99	5039.99	2009-04-02	2009-05-20	48	T_ESOPHAGUS	0	71.5565	2009-03-06	3.8	Gastroesophageal	2009-04-02	y	Adeno	moderately diff	70	75	12.54	1R	70	75	12.54	1L	80	85	8.74	4R	88	108	0	7 + 8
FEMALE	ESOPHAGUS, LOWER THIRD	79	WHITE	Non-Spanish; Non-Hispanic	ALIVE	T3	T3	M8140/3	ADENOCARCINOMA, NOS	C155	2010-09-14	75	1505	1	ESOPHAGUS_24_	28	28	5039.99	5039.99	2010-11-15	2011-01-03	49	T_ESOPHAGUS	0	75.6523	2010-10-06	3.8	Lower Thoracic	2010-11-15	y	Adeno	poorly diff	112	114	0	8L
MALE	ESOPHAGUS, MIDDLE THIRD	91	BLACK	Non-Spanish; Non-Hispanic	ALIVE	T2	TX	M8070/3	SQUAMOUS CELL CARCINOMA, NOS	C154	2010-12-13	88	1505	1	ESOPH_8_	28	28	5039.99	5039.99	2011-03-14	2011-04-20	37	ESOPH	0	88.4381	2011-02-16	3	Lower Thoracic	2011-03-14	n	SCC	not specified
MALE	ESOPHAGUS, LOWER THIRD	77	WHITE	Non-Spanish; Non-Hispanic	DECEASED	T3	TX	M8140/3	ADENOCARCINOMA, NOS	C155	2011-03-01	74	1510	1	ESOPHAGUS_18_	28	28	5039.99	5039.99	2011-04-25	2011-06-02	38	T_ESOPHAGUS	0	73.8836	2011-03-18	3.8	Gastroesophageal	2011-04-25	y	Adeno	poorly diff	121	125	0	8R	136	141		8*	138	141		9*
MALE	ESOPHAGUS, LOWER THIRD	60	WHITE	Non-Spanish; Non-Hispanic	DECEASED	T3	T3	M8140/3	ADENOCARCINOMA, NOS	C155	2012-08-03	58	1505	1	DIST_ESOP_19_	25	25	4500	4500	2012-09-28	2012-11-05	38	T_DIST_ESOPH	0	58.2587	2012-08-10	3.8	Lower Thoracic	2012-09-25	n	Adeno	poorly diff
MALE	ESOPHAGUS, LOWER THIRD	61	WHITE	Non-Spanish; Non-Hispanic	ALIVE	T3	TX	M8140/3	ADENOCARCINOMA, NOS	C155	2012-12-14	59	1509	1	ESOPHAGUS_66_	28	28	5040	5040	2013-02-25	2013-04-03	37	T_ESOPHAGUS	0	59.8823	2013-01-10	3.8	Lower Thoracic	2013-02-25	n	Adeno	poorly diff
MALE	ESOPHAGUS, LOWER THIRD	46	WHITE	Non-Spanish; Non-Hispanic	ALIVE	T2	T1B	M8140/3	ADENOCARCINOMA, NOS	C155	2013-07-10	46	1509	1	ESOPH_13_	28	28	5040	5040	2013-09-23	2013-10-30	37	T_ESOPHAGUS	0	46.0753	2013-07-24	5	Lower Thoracic	2013-09-20	n	Adeno	moderately diff
FEMALE	ESOPHAGUS, OTHER PARTS	73	WHITE	Unknown whether Spanish or not	DECEASED	T1	TX	M8070/3	SQUAMOUS CELL CARCINOMA, NOS	C158	2007-11-07	66	1504	1	ESOPHAGUS	28	28	5040	5040	2008-02-11	2008-03-26	44	ESOPHAGUS	0	66.9925	2007-12-01	3	Gastroesophageal	2008-02-11	n	SCC	poorly diff
FEMALE	STOMACH, CARDIA	69	WHITE	Non-Spanish; Non-Hispanic	ALIVE	T2A	TX	M8140/3	ADENOCARCINOMA, NOS	C160	2009-02-19	65	1505	1	ESOPHAGUS	28	28	5039.99	5039.99	2009-05-26	2009-07-08	43	T_ESOPHAGUS	0	64.4271	2009-03-05	3.8	Gastroesophageal	2009-05-26	y	Adeno	moderately diff	131	133		2*
FEMALE	STOMACH, CARDIA	63	WHITE	Non-Spanish; Non-Hispanic	DECEASED	T3	T2	M8140/3	ADENOCARCINOMA, NOS	C160	2009-10-02	59	1505	1	ESOPHAGUS	28	28	5040	5040	2009-12-28	2010-02-08	42	ESOPHAGUS	0	59.3648	2009-11-03	3.8	Gastroesophageal	2009-12-28	n	Adeno	poorly diff
MALE	ESOPHAGUS, MIDDLE THIRD	70	WHITE	Non-Spanish; Non-Hispanic	ALIVE	TX	TX	M8070/3	SQUAMOUS CELL CARCINOMA, NOS	C154	2012-02-28	69	1504	1	ESOPHAGUS_11_	28	28	5040	5040	2012-05-08	2012-06-15	38	T_ESOPHAGUS	0	68.7036	2012-03-15	3.8	Lower Thoracic	2012-05-08	y	SCC	moderately diff	108	117	0	4R	228	233		9*
MALE	ESOPHAGUS, LOWER THIRD	75	BLACK	Non-Spanish; Non-Hispanic	ALIVE	T2	TX	M8140/3	ADENOCARCINOMA, NOS	C155	2013-04-01	74	1509	1	ESOPHAGUS_41_	28	28	5040	5040	2013-06-03	2013-07-11	38	T_ESOPHAGUS	0	74.0698	2013-04-11	3.8	Lower Thoracic	2013-06-03	n	Adeno	poorly diff
MALE	ESOPHAGUS, LOWER THIRD	60	WHITE	Non-Spanish; Non-Hispanic	ALIVE	T2	TX	M8140/3	ADENOCARCINOMA, NOS	C155	2013-05-13	59	1509	1	ESOPHAGUS_19_	28	28	5040	5040	2013-07-01	2013-08-15	45	T_ESOPHAGUS	0	58.9925	2013-05-16	3.8	Lower Thoracic	2013-07-01	y	Adeno	poorly diff	83	91	6.84	4R	87	91	6.84	4L	87	98		10/11R	94	105	1.52	7+8R	96
MALE	ESOPHAGUS, LOWER THIRD	68	WHITE	Non-Spanish; Non-Hispanic	ALIVE	T3	T1B	M8255/3	ADENOCARCINOMA COMBINED WITH OTHER TYPES OF CARCINOMA	C155	2013-08-01	68	1509	1	ESOPH_NOD_35_	25	25	4500	4500	2013-09-19	2013-10-23	34	T_ESOPH_NODE	0	68.104	2013-08-12	3.8	Gastroesophageal	2013-09-16	y	Adeno	poorly diff	96	103	2.28	8L (retroaortic)
MALE	ESOPHAGUS, LOWER THIRD	72	ASIAN	Non-Spanish; Non-Hispanic	DECEASED	T3	TX	M8070/3	SQUAMOUS CELL CARCINOMA, NOS	C155	2009-07-28	67	1505	1	ESOPHAGUS	28	28	5040	5040	2009-11-02	2009-12-11	39	T_ESOPHAGUS	0	67.7043	2009-08-19	5	Gastroesophageal	2009-11-02	y	SCC	moderately diff	69	73	18.5	3P	72	79	15.5	2L	85	89	10.5	4R	131	135		11*	140
MALE	ESOPHAGUS, MIDDLE THIRD	68	WHITE	Non-Spanish; Non-Hispanic	DECEASED	T3	TX	M8140/3	ADENOCARCINOMA, NOS	C154	2012-02-01	66	1505	1	ESOPHAGUS_96_	28	28	5040	5040	2012-03-26	2012-05-02	37	T_ESOPHAGUS	0	66.0479	2012-02-17	3.8	Lower Thoracic	2012-03-26	n	Adeno	poorly diff
MALE	ESOPHAGUS, LOWER THIRD	75	WHITE	Non-Spanish; Non-Hispanic	ALIVE	T3	TX	M8140/3	ADENOCARCINOMA, NOS	C155	2013-02-28	75	1509	1	ESOPHAGUS_46_	28	28	5040	5040	2013-04-22	2013-05-30	38	T_ESOPHAGUS	0	74.5955	2013-03-01	3.8	Gastroesophageal	2013-04-22	y	Adeno	well diff	128	130		7*
FEMALE		69	WHITE	Non-Spanish; Non-Hispanic	ALIVE						2013-06-14	68	1509	1	ESOPHAGUS_21_	28	28	5040	5040	2013-08-29	2013-10-08	40	T_ESOPHAGUS	0	68.1807	2013-07-03	3.8	Lower Thoracic	2013-08-29	y	SCC	moderately diff	88	92		11R	121	124		3*
MALE	ESOPHAGUS, LOWER THIRD	71	WHITE	Non-Spanish; Non-Hispanic	DECEASED	T2	T2	M8070/3	SQUAMOUS CELL CARCINOMA, NOS	C155	2009-06-11	66	1505	1	ESOPHAGUS	28	28	5039.99	5039.99	2009-08-31	2009-10-08	38	T_PTV5040	0	66.5873	2009-06-30	5	Lower Thoracic	2009-08-31	n	SCC	poorly diff
MALE	ESOPHAGUS, LOWER THIRD	66	BLACK	Non-Spanish; Non-Hispanic	ALIVE	T3	T1	M8140/3	ADENOCARCINOMA, NOS	C155	2009-09-29	62	1505	1	8F_ESOPH_26_	28	28	5039.99	5039.99	2010-02-01	2010-03-10	37	T_8F_ESOPH	0	62.3819	2009-11-16	3.8	Gastroesophageal	2010-02-01	n	Adeno	poorly diff
MALE	ESOPHAGUS, LOWER THIRD	94	WHITE	Non-Spanish; Non-Hispanic	DECEASED	T3	TX	M8140/3	ADENOCARCINOMA, NOS	C155	2010-06-04	90	1505	1	ESOPHAGUS_7_	28	28	5039.99	5039.99	2010-08-09	2010-09-16	38	ESOPHAGUS	0	90.3409	2010-06-16	4	Lower Thoracic	2010-08-09	n	Adeno	poorly diff
MALE	ESOPHAGUS, LOWER THIRD	55	WHITE	Non-Spanish; Non-Hispanic	DECEASED	T3	TX	M8140/3	ADENOCARCINOMA, NOS	C155	2012-07-20	54	1509	1	ESOPHAGUS_84_	28	28	5039.99	5039.99	2012-10-15	2012-11-27	43	T_PTV_5040	0	54.0507	2012-08-14	3.8	Lower Thoracic	2011-01-24	y	Adeno	poorly diff	116	119	0	8R
MALE	STOMACH, CARDIA	68	WHITE	Non-Spanish; Non-Hispanic	ALIVE	T1A	T1A	M8140/3	ADENOCARCINOMA, NOS	C160	2010-06-11	64	1505	1	ESOPHA_17_	28	28	5039.99	5039.99	2011-06-09	2011-07-19	40	ESOPHA	0	64.95	2010-06-29	3.8	Gastroesophageal	2011-06-09	n	Adeno	moderately diff
FEMALE	STOMACH, CARDIA	56	BLACK	Non-Spanish; Non-Hispanic	ALIVE	T3	T1B	M8140/3	ADENOCARCINOMA, NOS	C160	2011-10-18	54	1505	1	GE_JUNC_27_	28	28	5040	5040	2011-12-19	2012-02-10	53	T_GE_JUNC	0	54.3847	2011-09-14	5	Gastroesophageal	2011-12-19	n	Adeno	moderately diff
MALE	ESOPHAGUS, LOWER THIRD	51	WHITE	Non-Spanish; Non-Hispanic	DECEASED	T2	T2	M8140/3	ADENOCARCINOMA, NOS	C155	2012-09-14	50	1505	1	ESOPHAGUS_18_	28	28	5040	5040	2012-11-13	2012-12-21	38	T_ESOPHAGUS	0	50.2478	2012-10-08	3.8	Gastroesophageal	2012-11-13	y	Adeno	poorly diff	126	128		3*	127	133		7*
MALE	STOMACH, CARDIA	70	WHITE	Non-Spanish; Non-Hispanic	ALIVE	T2	T1B	M8140/3	ADENOCARCINOMA, NOS	C160	2012-10-23	69	1505	1	ESOPHAGUS_11_	28	28	5040	5040	2013-01-21	2013-02-27	37	T_ESOPHAGUS	0	69.4045	2012-11-29	3.8	Gastroesophageal	2013-01-21	n	Adeno	moderately diff
MALE	ESOPHAGUS, LOWER THIRD	70	WHITE	Non-Spanish; Non-Hispanic	ALIVE	T3	T3	M8140/3	ADENOCARCINOMA, NOS	C155	2013-02-15	70	1505	1	ESOPHAGUS_24_	28	28	5040	5040	2013-04-25	2013-06-04	40	ESOPHAGUS	0	69.3525	2013-03-11	3	Lower Thoracic	2013-04-25	n	Adeno	poorly diff
MALE	ESOPHAGUS, LOWER THIRD	72	WHITE	Non-Spanish; Non-Hispanic	DECEASED	T3	TX	M8140/3	ADENOCARCINOMA, NOS	C155	2008-07-01	66	1505	1	T_ESOPHAG	28	28	5039.99	5039.99	2008-10-02	2008-11-10	39	T_ESOPHAG	0	66.2861	2008-07-22	3.8	Lower Thoracic	2008-10-02	y	Adeno	poorly diff	67	74	14.44	3P
FEMALE	STOMACH, CARDIA	65	WHITE	Non-Spanish; Non-Hispanic	ALIVE	T2	TX	M8140/3	ADENOCARCINOMA, NOS	C160	2013-05-09	64	1505	1	GE_JUNCT_107_	27	27	4860	4860	2013-08-01	2013-09-09	39	GE_JUNCTION	0	64.4244	2013-05-15	3	Gastroesophageal	2013-08-01	n	Adeno	moderately diff
MALE	ESOPHAGUS, LOWER THIRD	66	WHITE	Non-Spanish; Non-Hispanic	ALIVE	T2	T1B	M8140/3	ADENOCARCINOMA, NOS	C155	2013-09-16	66	1505	1	ESOPHAGUS_25_	28	28	5040	5040	2013-11-25	2014-01-06	42	T_ESOPHAGUS	0	65.9603	2013-09-25	5	Lower Thoracic	2013-11-25	n	Adeno	poorly diff
MALE	STOMACH, CARDIA	60	WHITE	Non-Spanish; Non-Hispanic	DECEASED	T3	TX	M8145/3	CARCINOMA, DIFFUSE TYPE	C160	2008-01-04	55	1502	1	ESOPH_SPLIT	28	28	5040	5040	2008-03-06	2008-04-18	43	ESOPH_SPLIT	0	54.4723	2008-01-24	3.8	Gastroesophageal	2008-03-06	n	Adeno	poorly diff
MALE	STOMACH, CARDIA	63	WHITE	Non-Spanish; Non-Hispanic	DECEASED	T3	TX	M8145/3	CARCINOMA, DIFFUSE TYPE	C160	2008-01-30	58	1505	1	ESOPHAGUS_S	28	28	5039.99	5039.99	2008-04-01	2008-05-08	37	ESOPHAGUS_S	0	57.4127	2008-02-11	5	Gastroesophageal	2008-04-01	n	Adeno	poorly diff
FEMALE	ESOPHAGUS, LOWER THIRD	98	WHITE	Non-Spanish; Non-Hispanic	DECEASED	T	T	M8070/2	SQUAMOUS CELL, CA INSITU, NOS	C155	2008-02-15	92	1505	1	ESOPHAGUS_17_	28	9	5040	1620	2010-11-02	2010-11-12	10	ESOPHAGUS	0	94.5407	2010-08-27	4	Gastroesophageal	2010-11-02	n	SCC	moderately diff
MALE	STOMACH, CARDIA	72	WHITE	Non-Spanish; Non-Hispanic	DECEASED	T3	TX	M8140/3	ADENOCARCINOMA, NOS	C160	2011-08-19	69	1505	1	GE_JUNCTI_25_	25	25	4499.99	4499.99	2011-11-09	2011-12-14	35	T_GE_JUNCTION_S	0	69.6372	2011-09-21	3.8	Gastroesophageal	2011-11-09	n	Adeno	moderately diff
MALE	ESOPHAGUS, LOWER THIRD	71	WHITE	Non-Spanish; Non-Hispanic	ALIVE	T3	T0	M8140/3	ADENOCARCINOMA, NOS	C155	2012-09-06	70	1505	1	GE_JUNC_38_	28	28	5040	5040	2012-11-05	2012-12-13	38	T_GE_JUNC	0	70.0178	2012-09-24	3.8	Gastroesophageal	2012-11-05	n	Adeno	moderately diff
MALE	ESOPHAGUS, LOWER THIRD	55	WHITE	Non-Spanish; Non-Hispanic	ALIVE	T3	TX	M8560/3	ADENOSQUAMOUS CARCINOMA	C155	2012-11-14	53	1509	1	ESOPHAGUS_19_	28	28	5039.98	5039.98	2013-01-02	2013-02-08	37	T_ESOPHAGUS	0	53.7385	2012-11-16	3.8	Gastroesophageal	2013-01-02	n	SCC	poorly diff
MALE	STOMACH, CARDIA	60	OTHER	Unknown whether Spanish or not	DECEASED	T3	TX	M8140/3	ADENOCARCINOMA, NOS	C160	2009-07-01	55	1505	1	5F_ESOPHAGUS	28	28	5039.99	5039.99	2009-09-28	2009-11-04	37	T_ESOPHAGUS	0	55.384	2009-07-23	5	Gastroesophageal	2009-09-28	y	Adeno	poorly diff	120	131		7*
MALE	ESOPHAGUS, LOWER THIRD	64	WHITE	Non-Spanish; Non-Hispanic	DECEASED	T2	TX	M8140/3	ADENOCARCINOMA, NOS	C155	2009-07-23	59	1505	1	ESOPHAGUS	28	28	5039.99	5039.99	2009-10-05	2009-11-12	38	T_ESOPHAGUS	0	59.6687	2009-08-11	3.8	Gastroesophageal	2009-10-05	n	Adeno	moderately diff
MALE	ESOPHAGUS, LOWER THIRD	70	OTHER	South/Central America (except Brazil)	DECEASED	T3	T3	M8140/3	ADENOCARCINOMA, NOS	C155	2010-04-30	67	1505	1	ABDOMEN_29_	28	28	5040	5040	2010-08-02	2010-09-09	38	T_ABDOMEN	0	66.6831	2010-05-19	3.8	Gastroesophageal	2010-08-02	n	Adeno	poorly diff
MALE	ESOPHAGUS, LOWER THIRD	59	WHITE	Non-Spanish; Non-Hispanic	ALIVE	T3	T3	M8140/3	ADENOCARCINOMA, NOS	C155	2011-05-31	56	1505	1	ESOPHAGUS_19_	23	23	4140	4140	2011-07-19	2011-08-18	30	T_ESOPHAGUS	0	73.8754	2011-05-28	3	Gastroesophageal	2011-07-19	n	Adeno	moderately diff
MALE	ESOPHAGUS, LOWER THIRD	46	WHITE	Non-Spanish; Non-Hispanic	ALIVE	T3	T1B	M8140/3	ADENOCARCINOMA, NOS	C155	2011-08-23	44	1505	1	ESOPHAGUS_20_	28	28	5039.98	5039.98	2011-10-31	2011-12-08	38	T_ESOPHAGUS	0	43.937	2011-08-31	3.8	Lower Thoracic	2011-10-31	y	Adeno	moderately diff	128	134		1*
MALE	ESOPHAGUS, LOWER THIRD	72	WHITE	Non-Spanish; Non-Hispanic	ALIVE	T3	T3	M8140/3	ADENOCARCINOMA, NOS	C155	2013-05-15	71	1508	1	DIST_ESOP_14_	28	28	5040	5040	2013-07-23	2013-08-29	37	T_DIST_ESOPH	0	71.1677	2013-06-17	3.8	Gastroesophageal	2013-07-23	n	Adeno	poorly diff
MALE	ESOPHAGUS, LOWER THIRD	62	WHITE	Non-Spanish; Non-Hispanic	ALIVE	T3	T2	M8140/3	ADENOCARCINOMA, NOS	C155	2013-06-26	61	1509	1	ESOPHAGUS_13_	28	12	5040	2160	2013-08-12	2013-08-27	15	T_ESOPHAGUS	0	61.3634	2013-07-09	3.8	Gastroesophageal	2013-08-12	n	Adeno	poorly diff
MALE	STOMACH, CARDIA	77	WHITE	Non-Spanish; Non-Hispanic	ALIVE	T3	TX	M8140/3	ADENOCARCINOMA, NOS	C160	2013-07-09	77	1505	1	ESOPHAGUS_11_	28	28	5040	5040	2013-08-28	2013-10-07	40	T_ESOPHAGUS_D	0	76.909	2013-07-26	3.8	Gastroesophageal	2013-08-28	y	Adeno	moderately diff	126	130		3*
MALE	ESOPHAGUS, LOWER THIRD	77	WHITE	Non-Spanish; Non-Hispanic	DECEASED	T3	TX	M8140/3	ADENOCARCINOMA, NOS	C155	2007-11-21	70	1505	1	GE_JUNCTION	28	28	5040	5040	2008-03-17	2008-04-28	42	GE_JUNCTION	0	70.8282	2007-12-19	5	Gastroesophageal	2008-03-17	n	Adeno	not specified
MALE	ESOPHAGUS, LOWER THIRD	76	WHITE	Non-Spanish; Non-Hispanic	DECEASED	T1	TX	M8070/3	SQUAMOUS CELL CARCINOMA, NOS	C155	2009-02-19	72	1501	1	ESOPHAGUS	28	28	5039.99	5039.99	2009-05-04	2009-06-11	38	T_ESOPHagus	0	71.6085	2009-03-13	3.8	Lower Thoracic	2009-05-04	y	SCC	poorly diff	94	100		10/11R
FEMALE	STOMACH, CARDIA	76	WHITE	Non-Spanish; Non-Hispanic	DECEASED	T3	T2	M8140/3	ADENOCARCINOMA, NOS	C160	2011-05-06	73	1505	1	ESOPH_13_	28	28	5040	5040	2011-07-25	2011-09-01	38	T_DIST_ESOPH	0	73.4264	2011-05-24	3.8	Lower Thoracic	2011-07-25	y	Adeno	moderately diff	64	71		1R	130	139		3*
MALE	ESOPHAGUS, LOWER THIRD	58	WHITE	Non-Spanish; Non-Hispanic	ALIVE	T3	T3	M8140/3	ADENOCARCINOMA, NOS	C155	2012-09-14	57	1505	1	GEJXN_D_9_	28	28	5040	5040	2012-11-12	2012-12-20	38	GEJXN_D	0	57.0513	2012-10-03	3.8	Gastroesophageal	2012-11-12	n	Adeno	poorly diff
MALE	ESOPHAGUS, LOWER THIRD	56	WHITE	Non-Spanish; Non-Hispanic	ALIVE	T3	T0	M8140/3	ADENOCARCINOMA, NOS	C155	2013-06-28	55	1505	1	ESOPHAGUS_44_	28	28	5040	5040	2013-08-20	2013-09-27	38	T_ESOPHAGUS	0	55.5702	2013-07-19	3.8	Gastroesophageal	2013-08-20	y	Adeno	poorly diff	124	129	0	8L
FEMALE	STOMACH, CARDIA	63	WHITE	Non-Spanish; Non-Hispanic	ALIVE	T3	T3	M8140/3	ADENOCARCINOMA, NOS	C160	2013-09-06	62	1505	1	GEJUNC_28_	28	28	5039.97	5039.97	2013-11-11	2013-12-19	38	T_GEJUNC	0	62.538	2013-09-18	3.8	Gastroesophageal	2013-11-11	n	Adeno	not specified
MALE	STOMACH, CARDIA	73	WHITE	Non-Spanish; Non-Hispanic	ALIVE	T3	T3	M8140/3	ADENOCARCINOMA, NOS	C160	2008-09-15	67	1505	2	ESOPHAGUS_A	28	28	5039.99	5039.99	2009-03-17	2009-04-24	38	T_ESOPHAGUS_A	0	68.1971	2008-11-11	5	Gastroesophageal	2009-03-17	n	Adeno	moderately diff
MALE	STOMACH, CARDIA	74	WHITE	Non-Spanish; Non-Hispanic	DECEASED	T3	T3	M8140/3	ADENOCARCINOMA, NOS	C160	2011-03-29	72	1510	1	ESOPH_17_	28	28	5040.02	5040.02	2011-05-16	2011-06-23	38	T_ESOPH	0	71.666	2011-04-12	3.8	Gastroesophageal	2011-05-16	n	Adeno	moderately diff
MALE	ESOPHAGUS, MIDDLE THIRD	68	WHITE	Non-Spanish; Non-Hispanic	ALIVE	T3	T2	M8140/3	ADENOCARCINOMA, NOS	C154	2012-12-11	66	1509	1	ESOPHAGUS_12_	28	28	5039.99	5039.99	2013-02-18	2013-03-27	37	T_ESOPHAGUS	0	66.9678	2012-12-20	3.8	Lower Thoracic	2013-02-18	n	Adeno	moderately diff
MALE	ESOPHAGUS, LOWER THIRD	63	WHITE	Non-Spanish; Non-Hispanic	ALIVE	T3	TX	M8140/3	ADENOCARCINOMA, NOS	C155	2013-05-20	62	1505	1	ESOPHAGUS_9_	28	28	5040	5040	2013-07-16	2013-08-22	37	T_ESOPHAGUS	0	62.2012	2013-06-05	3.8	Lower Thoracic	2013-07-16	n	Adeno	moderately diff
MALE	STOMACH, CARDIA	79	WHITE	Unknown whether Spanish or not	ALIVE	T2A	TX	M8140/3	ADENOCARCINOMA, NOS	C160	2009-05-05	74	1505	1	ESOPHAGUS	28	28	5039.99	5039.99	2009-08-17	2009-09-24	38	T_ESOPHAGUS	0	74.1246	2009-05-13	3.8	Gastroesophageal	2009-08-17	n	Adeno	poorly diff
FEMALE	ESOPHAGUS, LOWER THIRD	65	WHITE	Non-Spanish; Non-Hispanic	ALIVE	T3	TX	M8070/3	SQUAMOUS CELL CARCINOMA, NOS	C155	2010-01-04	61	1505	1	ESOPHAGUS_12_	28	28	5039.99	5039.99	2010-03-08	2010-04-20	43	ESOPHAGUS	0	61.0678	2010-01-11	3.8	Gastroesophageal	2010-03-08	n	SCC	moderately diff
MALE	ESOPHAGUS, THORACIC	65	WHITE	Non-Spanish; Non-Hispanic	ALIVE	T3	T3	M8140/3	ADENOCARCINOMA, NOS	C151	2010-09-27	62	1510	1	ESOPHAGUS_33_	25	25	4500	4500	2011-04-26	2011-05-31	35	T_ESOPHAGUS	0	62.7324	2010-10-27	3.8	Gastroesophageal	2011-04-26	n	Adeno	poorly diff
MALE	ESOPHAGUS, LOWER THIRD	77	WHITE	Non-Spanish; Non-Hispanic	ALIVE	T3	TX	M8140/3	ADENOCARCINOMA, NOS	C155	2011-09-23	75	1505	1	ESOPHAGUS_39_	28	28	5039.96	5039.96	2011-11-21	2011-12-30	39	T_ESOPHAGUS	0	75.0554	2011-09-28	3.8	Lower Thoracic	2011-11-21	n	Adeno	poorly diff
MALE	ESOPHAGUS, LOWER THIRD	75	WHITE	Non-Spanish; Non-Hispanic	DECEASED	T4A	TX	M8070/3	SQUAMOUS CELL CARCINOMA, NOS	C155	2012-11-21	73	1505	2	PARATRACH_93_	24	24	4320	4320	2013-05-24	2013-06-28	35	T_PARATRACHEAL	0	74.3299	2012-12-07	3.8	Gastroesophageal	2013-01-28	y	SCC	not specified	78	84		1R	140	148		7*
MALE	ESOPHAGUS, LOWER THIRD	70	WHITE	Non-Spanish; Non-Hispanic	DECEASED	T3	TX	M8070/3	SQUAMOUS CELL CARCINOMA, NOS	C155	2013-05-03	69	1505	1	ESOPHAGUS_15_	28	28	5040	5040	2013-07-18	2013-08-26	39	T_ESOPHAGUS	0	69.4237	2013-05-28	3.8	Lower Thoracic	2013-07-18	n	SCC	poorly diff
MALE	STOMACH, CARDIA	69	WHITE	Non-Spanish; Non-Hispanic	ALIVE	T4	TX	M8140/3	ADENOCARCINOMA, NOS	C160	2009-12-04	64	1505	1	ESOPHAGUS_S	28	28	5039.99	5039.99	2010-02-08	2010-03-18	38	ESOPHAGUS_S	0	64.6543	2009-12-18	3.8	Gastroesophageal	2010-02-08	y	Adeno	poorly diff	141	150		7*
MALE	ESOPHAGUS, LOWER THIRD	71	WHITE	Non-Spanish; Non-Hispanic	ALIVE	T3	TX	M8140/3	ADENOCARCINOMA, NOS	C155	2012-04-04	69	1505	1	GEJXN_D_8_	28	28	5040	5040	2012-05-29	2012-07-06	38	GEJXN_D	0	69.0157	2012-04-18	3.8	Lower Thoracic	2012-05-29	n	Adeno	poorly diff
MALE	ESOPHAGUS, LOWER THIRD	67	WHITE	Non-Spanish; Non-Hispanic	ALIVE	T3	TX	M8140/3	ADENOCARCINOMA, NOS	C155	2012-04-24	66	1505	1	ESOPHAGUS_52_	28	28	5040	5040	2012-07-02	2012-08-09	38	T_ESOPHAGUS	0	65.8727	2012-05-20	3	Lower Thoracic	2012-07-02	n	Adeno	poorly diff
FEMALE	STOMACH, CARDIA	61	WHITE	Non-Spanish; Non-Hispanic	ALIVE	T3	T1B	M8140/3	ADENOCARCINOMA, NOS	C160	2012-05-22	60	1505	1	ESOPHAGUS_17_	28	28	5040	5040	2012-07-09	2012-08-29	51	T_ESOPHAGUS_S	0	59.7509	2012-05-30	3.8	Gastroesophageal	2012-07-09	n	Adeno	moderately diff
MALE	ESOPHAGUS, LOWER THIRD	68	WHITE	Non-Spanish; Non-Hispanic	ALIVE	T2	T1B	M8140/3	ADENOCARCINOMA, NOS	C155	2013-06-13	67	1510	1	ESOPHAGUS_19_	28	28	5040	5040	2013-08-26	2013-10-03	38	T_ESOPHAGUS_D	0	67.4059	2013-07-23	3.8	Lower Thoracic	2013-08-26	n	Adeno	moderately diff
MALE	ESOPHAGUS, LOWER THIRD	46	WHITE	Non-Spanish; Non-Hispanic	ALIVE	T3	T2	M8211/3	TUBULAR ADENOCARCINOMA	C155	2008-06-17	41	1505	1	ESOPHAGUS	28	28	5040	5040	2008-08-20	2008-10-13	54	T_ESOPHAGUS	0	40.7529	2008-06-26	5	Gastroesophageal	2008-08-20	y	Adeno	poorly diff	133	139		11*	135	137		9*
MALE	ESOPHAGUS, LOWER THIRD	75	WHITE	Non-Spanish; Non-Hispanic	DECEASED	T3	TX	M8140/3	ADENOCARCINOMA, NOS	C155	2009-08-21	70	1501	1	ESOPHAGUS	28	28	5039.99	5039.99	2009-11-24	2010-01-05	42	T_ESOPHAGUS	0	70.371	2009-09-04	3.8	Gastroesophageal	2009-11-24	n	Adeno	poorly diff
MALE	STOMACH, CARDIA	74	WHITE	Non-Spanish; Non-Hispanic	ALIVE	T3	T1	M8144/3	ADENOCA, INTESTINAL TYPE	C160	2012-01-13	73	1505	1	ESOPHAGUS_11_	28	28	5040	5040	2012-04-11	2012-05-18	37	T_ESOPHAGUS	0	72.4271	2012-01-26	3.8	Gastroesophageal	2012-04-11	y	Adeno	moderately diff	131	138		1*
MALE	ESOPHAGUS, LOWER THIRD	76	WHITE	Non-Spanish; Non-Hispanic	DECEASED	T3	TX	M8140/3	ADENOCARCINOMA, NOS	C155	2012-01-10	75	1505	1	ESOPHAGUS_27_	28	28	5040	5040	2012-04-12	2012-05-22	40	T_PTV5040	0	74.5079	2012-01-13	3.8	Gastroesophageal	2012-04-12	n	Adeno	poorly diff
MALE	ESOPHAGUS, LOWER THIRD	62	WHITE	Non-Spanish; Non-Hispanic	ALIVE	T3	T1A	M8140/3	ADENOCARCINOMA, NOS	C155	2012-05-05	61	1505	1	ESOPHAGUS_13_	28	28	5040	5040	2012-07-18	2012-08-24	37	ESOPHAGUS	0	60.8761	2012-05-15	5	Lower Thoracic	2012-07-18	n	Adeno	moderately diff
FEMALE	ESOPHAGUS, MIDDLE THIRD	77	WHITE	Non-Spanish; Non-Hispanic	ALIVE	T3	TX	M8070/3	SQUAMOUS CELL CARCINOMA, NOS	C154	2013-02-13	76	1503	1	ESOPHAGUS_47_	28	28	5040	5040	2013-04-15	2013-05-22	37	T_5040_ESOPH	0	75.9808	2013-02-08	5	Gastroesophageal	2013-04-15	n	SCC	not specified
FEMALE	ESOPHAGUS, LOWER THIRD	74	WHITE	Non-Spanish; Non-Hispanic	ALIVE	T3	T3	M8140/3	ADENOCARCINOMA, NOS	C155	2013-05-10	73	1505	1	GEJUNCTIO_26_	28	28	5040	5040	2013-08-05	2013-09-12	38	T_GEJUNCTION	0	73.1964	2013-06-20	3.8	Gastroesophageal	2013-08-05	n	Adeno	moderately diff
FEMALE	STOMACH, CARDIA	72	WHITE	Non-Spanish; Non-Hispanic	ALIVE	T2A	T2A	M8140/3	ADENOCARCINOMA, NOS	C160	2008-01-10	66	1505	1	ESOPHAGUS	28	28	5040	5040	2008-03-26	2008-05-02	37	ESOPHAGUS	0	66.0397	2008-01-18	5	Lower Thoracic	2008-03-26	n	Adeno	moderately diff
MALE	ESOPHAGUS, MIDDLE THIRD	49	WHITE	Non-Spanish; Non-Hispanic	ALIVE	T3	TX	M8070/3	SQUAMOUS CELL CARCINOMA, NOS	C154	2010-02-16	45	1504	1	ESOPHAGUS_21_	28	28	5039.99	5039.99	2010-05-10	2010-06-18	39	T_PTV5040	0	45.2621	2010-02-26	5	Lower Thoracic	2010-05-10	n	SCC	moderately diff
MALE	STOMACH, CARDIA	88	WHITE	Non-Spanish; Non-Hispanic	ALIVE	T3	TX	M8140/3	ADENOCARCINOMA, NOS	C160	2010-05-14	84	1505	1	ESOPHAGUS_38_	28	28	5039.99	5039.99	2010-08-23	2010-09-30	38	T_ESOPHAGUS_5040	0	84.4791	2010-06-24	3.8	Lower Thoracic	2010-08-23	n	Adeno	moderately diff
MALE	ESOPHAGUS, LOWER THIRD	57	WHITE	Non-Spanish; Non-Hispanic	ALIVE	T3	T2	M8140/3	ADENOCARCINOMA, NOS	C155	2010-07-22	54	1505	1	ESOPHAGUS_61_	28	28	5039.99	5039.99	2010-09-27	2010-11-03	37	T_ESOPHAGUS	0	54.0342	8/13/2010 (filed in PACS as 7/23/10)	3.8	Gastroesophageal	2010-09-27	y	Adeno	moderately diff	117	124		8R	122	133		8L	148	151		7*
MALE	STOMACH, CARDIA	79	WHITE	Non-Spanish; Non-Hispanic	DECEASED	T3	TX	M8140/3	ADENOCARCINOMA, NOS	C160	2011-08-04	77	1505	1	GEJUNCTIO_53_	28	28	5040	5040	2011-10-31	2011-12-13	43	T_GEJUNC_5040	0	77.2211	2011-08-23	3.8	Gastroesophageal	2011-10-31	y	Adeno	moderately diff	74	87	12.54	2L (+ 4L)	117	126	0	8L	134	143		1*
MALE	STOMACH, CARDIA	60	BLACK	Non-Spanish; Non-Hispanic	ALIVE	T3	T1B	M8140/3	ADENOCARCINOMA, NOS	C160	2012-02-08	59	1505	1	GE_JUNCT_30_	28	28	5039.97	5039.97	2012-05-14	2012-06-21	38	T_GEJUNCTION	0	58.6913	2012-03-08	3.8	Gastroesophageal	2012-05-14	y	Adeno	moderately diff	129	132		3*	131	135		9*	134	136		7*
MALE	STOMACH, CARDIA	86	WHITE	Non-Spanish; Non-Hispanic	ALIVE	T1	TX	M8140/3	ADENOCARCINOMA, NOS	C160	2012-05-31	85	1519	1	GE_JUNCTIO_9_	28	28	5039.98	5039.98	2012-10-15	2012-11-23	39	T_GE_JUNCTION	0	84.9884	2012-08-10	3.8	Gastroesophageal	2012-10-15	n	Adeno	poorly diff
MALE	STOMACH, CARDIA	67	WHITE	Non-Spanish; Non-Hispanic	DECEASED	T3	T2	M8140/3	ADENOCARCINOMA, NOS	C160	2013-01-31	66	1509	1	GE_JUNCTI_11_	28	28	5039.97	5039.97	2013-03-18	2013-04-24	37	T_GE_JUNCTION	0	66.0123	2013-02-08	3.8	Gastroesophageal	2013-03-18	y	Adeno	poorly diff	65	67		1R	123	125		3*	134	146		9*
MALE	ESOPHAGUS, LOWER THIRD	49	WHITE	Non-Spanish; Non-Hispanic	ALIVE	T3	TX	M8140/3	ADENOCARCINOMA, NOS	C155	2013-06-28	48	1505	1	ESOPHAGUS_13_	28	28	5040	5040	2013-09-03	2013-10-10	37	T_ESOPHAGUS_D	0	48.564	2013-07-05	3.8	Gastroesophageal	2013-09-03	y	Adeno	moderately diff	123	132	0	8R
MALE	ESOPHAGUS, LOWER THIRD	63	WHITE	Non-Spanish; Non-Hispanic	ALIVE	T3	T0	M8140/3	ADENOCARCINOMA, NOS	C155	2013-07-10	62	1509	1	ESPH_IMRT_18	28	28	5040	5040	2013-09-09	2013-10-16	37	ESPH_IMRT	0	62.371	2013-07-19	3.8	Gastroesophageal	2013-09-09	y	Adeno	not specified	138	145		9*
MALE	ESOPHAGUS, LOWER THIRD	68	WHITE	Non-Spanish; Non-Hispanic	DECEASED	T3	T3	M8144/3	ADENOCA, INTESTINAL TYPE	C155	2009-06-15	63	1505	1	ESOPHAGUS	28	28	5039.99	5039.99	2009-09-14	2009-10-21	37	T_ESOPHAGUS	0	63.3183	2009-07-23	3.8	Gastroesophageal	2009-09-14	n	Adeno	poorly diff
MALE	ESOPHAGUS, LOWER THIRD	37	ASIAN	Non-Spanish; Non-Hispanic	ALIVE	T2	T1	M8140/3	ADENOCARCINOMA, NOS	C155	2009-10-06	32	1505	1	GE_JUNCT13_	28	28	5040	5040	2009-12-21	2010-02-10	51	T_GE_JUNCT	0	32.5969	2009-10-16	3.8	Gastroesophageal	2009-12-21	n	Adeno	moderately diff
MALE	STOMACH, CARDIA	74	WHITE	Non-Spanish; Non-Hispanic	ALIVE	T2A	TX	M8070/3	SQUAMOUS CELL CARCINOMA, NOS	C160	2009-11-24	70	1505	1	ESOPHAGUS_7_	28	28	5040	5040	2010-02-09	2010-03-18	37	T_ESOPH_5040	0	70.4641	2009-12-23	3.8	Gastroesophageal	2010-02-09	y	SCC	moderately diff	128	140		3*
MALE	STOMACH, CARDIA	65	WHITE	Non-Spanish; Non-Hispanic	DECEASED	T2	TX	M8140/3	ADENOCARCINOMA, NOS	C160	2011-11-23	62	1505	1	ESOPHAGUS_20	28	19	5040	3420	2012-06-11	2012-07-06	25	ESOPHAGUS	0	63.2444	2011-12-14	3.8	Gastroesophageal	2012-06-11	n	Adeno	poorly diff
MALE	STOMACH, CARDIA	65	WHITE	Non-Spanish; Non-Hispanic	ALIVE	T3	TX	M8140/3	ADENOCARCINOMA, NOS	C160	2013-04-16	65	1505	1	ESOPHAGUS_16_	28	28	5040	5040	2013-06-24	2013-08-01	38	T_ESOPHAGUS	0	64.8624	2013-05-01	4	Gastroesophageal	2013-06-24	n	Adeno	moderately diff
FEMALE	ESOPHAGUS, LOWER THIRD	71	WHITE	Non-Spanish; Non-Hispanic	ALIVE	T3	T1A	M8140/3	ADENOCARCINOMA, NOS	C155	2013-06-13	70	1505	1	ESOPHAGUS_42_	28	28	5040	5040	2013-08-12	2013-09-19	38	T_ESOPHAGUS	0	70.2752	2013-07-05	3.8	Gastroesophageal	2013-08-12	y	Adeno	moderately diff	133	141		1*
MALE	ESOPHAGUS, LOWER THIRD	63	WHITE	Non-Spanish; Non-Hispanic	DECEASED	T3	T0	M8140/3	ADENOCARCINOMA, NOS	C155	2009-03-24	59	1510	1	ESOPHAGUS	28	28	5040	5040	2009-06-16	2009-07-24	38	T_ESOPHAGUS	0	55.3073	2009-04-07	3.8	Gastroesophageal	2009-06-16	y	Adeno	poorly diff	142	146		7*
MALE	STOMACH, CARDIA	64	WHITE	Non-Spanish; Non-Hispanic	ALIVE	T3	T0	M8140/3	ADENOCARCINOMA, NOS	C160	2013-01-17	64	1509	1	ESOPHAGUS_16_	28	28	5040	5040	2013-03-25	2013-05-01	37	T_ESOPHAGUS	0	63.3812	2013-01-30	5	Gastroesophageal	2013-03-25	n	Adeno	moderately diff
MALE		77	WHITE	Unknown whether Spanish or not	ALIVE						2013-09-05	77	1501	1	ESOPHAGUS_23_	28	28	5040	5040	2013-10-21	2013-11-29	39	ESOPHAGUS	0	77.0349	2013-09-13	3.8	Lower Thoracic	2013-10-21	y	SCC	moderately diff	121	122	0	4L	122	124		10/11R	164	168		1*
FEMALE	ESOPHAGUS, LOWER THIRD	70	WHITE	Non-Spanish; Non-Hispanic	DECEASED	T3	TX	M8140/3	ADENOCARCINOMA, NOS	C155	2008-03-25	64	1505	1	4F_ESOPHAGUS	28	28	5040	5040	2008-06-16	2008-08-01	46	4F_ESOPHAGUS	0	64.1506	2008-04-03	5	Lower Thoracic	2008-06-16	n	Adeno	poorly diff
MALE	STOMACH, CARDIA	55	WHITE	Non-Spanish; Non-Hispanic	DECEASED	T3	TX	M8140/3	ADENOCARCINOMA, NOS	C160	2009-01-02	50	1505	1	ESOPHAGUS	28	28	5039.99	5039.99	2009-03-23	2009-04-29	37	T_ESOPHAGUS	0	50.0096	2009-08-04	3.8	Gastroesophageal	2009-03-23	y	Adeno	poorly diff	123	126		4*	135	143		3*	130	135		4*
MALE	ESOPHAGUS, LOWER THIRD	56	WHITE	Non-Spanish; Non-Hispanic	DECEASED	T3	TX	M8140/3	ADENOCARCINOMA, NOS	C155	2010-03-22	53	1505	1	ESOPHAGUS	25	25	4500	4500	2010-06-29	2010-08-03	35	T_ESOPHAGUS	0	52.8268	2010-03-30	3.3	Lower Thoracic	2010-06-29	y	Adeno	moderately diff	99	109		10/11L
MALE	ESOPHAGUS, LOWER THIRD	68	ASIAN	Non-Spanish; Non-Hispanic	DECEASED	T3	T3	M8140/3	ADENOCARCINOMA, NOS	C155	2010-11-11	64	1509	1	DIST_ESOPH	28	28	5040	5040	2011-01-17	2011-03-03	45	T_DIST_ESOPH	0	65.0294	2010-11-16	3.8	Gastroesophageal	2011-01-17	n	Adeno	moderately diff
MALE	STOMACH, CARDIA	45	BLACK	Non-Spanish; Non-Hispanic	ALIVE	T3	T3	M8140/3	ADENOCARCINOMA, NOS	C160	2011-09-21	43	1505	1	ESOPHAGUS_39_	28	28	5040	5040	2011-11-14	2011-12-22	38	T_ESOPHAGUS	0	43.0116	2011-10-04	3.8	Gastroesophageal	2011-11-14	n	Adeno	poorly diff
MALE	STOMACH, CARDIA	67	WHITE	Non-Spanish; Non-Hispanic	ALIVE	T3	TX	M8140/3	ADENOCARCINOMA, NOS	C160	2013-07-26	66	1510	1	GE_JUNCTI_49_	28	28	5040	5040	2013-12-23	2014-01-31	39	GE_JUNCTION	0	66.7625	2013-08-12	5	Gastroesophageal	2013-12-23	y	Adeno	poorly diff	147	156		8*	151	156		13*	169	172		16*
MALE	ESOPHAGUS, LOWER THIRD	79	WHITE	Non-Spanish; Non-Hispanic	DECEASED	T3	TX	M8140/3	ADENOCARCINOMA, NOS	C155	2008-12-18	74	1505	1	ESOPHAGUS	28	28	5039.99	5039.99	2009-02-23	2009-04-02	38	T_ESOPHAGUS	0	74.2313	2008-12-18	3.8	Lower Thoracic	2009-02-23	n	Adeno	poorly diff
FEMALE	STOMACH, CARDIA	69	WHITE	Non-Spanish; Non-Hispanic	DECEASED	T3	TX	M8140/3	ADENOCARCINOMA, NOS	C160	2010-03-22	65	1505	1	ESOPHAGUS_37_	28	28	5039.99	5039.99	2010-06-07	2010-07-15	38	T_ESOPHAGUS	0	65.41	2010-03-29	2.5	Gastroesophageal	2010-06-07	y	Adeno	moderately diff	142	152		7*
FEMALE	ESOPHAGUS, MIDDLE THIRD	90	WHITE	Non-Spanish; Non-Hispanic	DECEASED	T2	TX	M8070/3	SQUAMOUS CELL CARCINOMA, NOS	C154	2010-05-12	87	1501	1	ESOPHAGUS_55_	30	30	5399.99	5399.99	2010-07-07	2010-09-08	63	T_ESOPHAGUS	0	86.5407	2010-06-03	4	Lower Thoracic	2010-07-07	y	SCC	poorly diff	103	116	3.2	6	112	117	2.8	4R	130	140		10/11L
MALE	ESOPHAGUS, LOWER THIRD	60	WHITE	Non-Spanish; Non-Hispanic	DECEASED	T3	T3	M8140/3	ADENOCARCINOMA, NOS	C155	2010-11-22	56	1505	1	ESOPHAGUS_11_	28	28	5039.98	5039.98	2011-01-25	2011-03-03	37	T_ESOPHAGUS	0	56.6407	2010-11-23	5	Gastroesophageal	2011-01-25	y	Adeno	moderately diff	147	155		3*	152	161		7*
MALE	ESOPHAGUS, LOWER THIRD	64	WHITE	Non-Spanish; Non-Hispanic	DECEASED	T3	TX	M8140/3	ADENOCARCINOMA, NOS	C155	2012-01-04	63	1505	1	ESOPHAGUS_21_	28	28	5040	5040	2012-03-13	2012-05-02	50	T_ESOPHAGUS	0	62.5216	2012-01-09	3.8	Lower Thoracic	2012-03-13	y	Adeno	poorly diff	121	127	0	8R
MALE	STOMACH, CARDIA	88	WHITE	Non-Spanish; Non-Hispanic	DECEASED	T3	TX	M8140/3	ADENOCARCINOMA, NOS	C160	2012-08-06	86	1505	1	GE_JUNCTI_20_	28	28	5040	5040	2012-12-10	2013-01-28	49	T_GE_JUNCTION	0	86.6667	2012-08-14	3.8	Gastroesophageal	2012-12-10	y	Adeno	poorly diff	145	149		8*
MALE	STOMACH, CARDIA	51	WHITE	Non-Spanish; Non-Hispanic	ALIVE	T4A	TX	M8140/3	ADENOCARCINOMA, NOS	C160	2012-12-20	49	1510	1	ESOPHAGUS_24_	25	25	4500	4500	2013-03-25	2013-04-29	35	ESOPHAGUS	0	49.7002	2013-01-15	3.8	Gastroesophageal	2013-03-25	y	Adeno	poorly diff	80	88	13.68	4L	117	120	1.52	8L	123	126	0	8R	172	174		16*
MALE	ESOPHAGUS, LOWER THIRD	66	WHITE	Non-Spanish; Non-Hispanic	DECEASED	T3	T3	M8140/3	ADENOCARCINOMA, NOS	C155	2008-10-13	60	1505	1	ESOPHAGUS	28	28	5039.99	5039.99	2008-12-19	2009-01-29	41	T_ESOPHAGUS	0	60.6708	2008-10-29	3.8	Gastroesophageal	2008-12-19	y	Adeno	poorly diff	135	139		7*
MALE	ESOPHAGUS, LOWER THIRD	77	WHITE	Non-Spanish; Non-Hispanic	ALIVE	T3	TX	M8140/3	ADENOCARCINOMA, NOS	C155	2009-07-08	73	1505	1	GE_JUNCT	25	25	4500	4500	2009-11-05	2009-12-18	43	GE_JUNCT	0	72.9008	2009-07-27	3.8	Gastroesophageal	2009-11-05	y	Adeno	moderately diff	142	144		7*
MALE	BLADDER, NOS	67	WHITE	Non-Spanish; Non-Hispanic	ALIVE			M8130/2	PAPILLARY TRANSITIONAL CELL CA, IN SITU	C679	2002-06-06	56	1503	1	GE_JUNCT_S	28	24	5039.99	4319.99	2010-03-08	2010-04-08	31	GE_JUNCT_S	0	63.6003	2010-01-04	3.8	Lower Thoracic	2010-03-08	n	Adeno	poorly diff
MALE	ESOPHAGUS, LOWER THIRD	47	WHITE	Non-Spanish; Non-Hispanic	ALIVE	T3	T3	M8140/3	ADENOCARCINOMA, NOS	C155	2010-07-01	44	1505	1	GEJUNCTION	28	28	5040	5040	2010-09-07	2010-10-19	42	T_GEJUNCTION	0	43.7837	2010-07-14	3.8	Gastroesophageal	2010-09-07	y	Adeno	moderately diff	142	147		3*
MALE	ESOPHAGUS, LOWER THIRD	63	WHITE	Non-Spanish; Non-Hispanic	DECEASED	T3	TX	M8140/3	ADENOCARCINOMA, NOS	C155	2013-05-08	62	1505	1	ESOPHAGUS_11_	28	28	5040	5040	2013-07-09	2013-08-16	38	T_ESOPHAGUS_D	0	62.1985	2013-06-05	3.8	Gastroesophageal	2013-07-09	n	Adeno	moderately diff
MALE	ESOPHAGUS, LOWER THIRD	82	WHITE	Non-Spanish; Non-Hispanic	DECEASED	T3	TX	M8140/3	ADENOCARCINOMA, NOS	C155	2013-06-05	82	1505	1	ESOPHAGUS_16_	28	28	5040	5040	2013-08-15	2013-09-26	42	T_ESOPHAGUS	0	81.7687	2013-06-23	3	Lower Thoracic	2013-08-15	n	Adeno	poorly diff
MALE	ESOPHAGUS, LOWER THIRD	74	WHITE	Non-Spanish; Non-Hispanic	DECEASED	T3	T3	M8140/3	ADENOCARCINOMA, NOS	C155	2008-12-09	68	1505	1	ESOPHAGUS	28	7	5040	1260	2009-02-23	2009-03-03	8	T_ESOPHAGUS	0	68.8323	2009-01-02	5	Gastroesophageal	2009-02-23	n	Adeno	poorly diff
MALE	ESOPHAGUS, LOWER THIRD	66	WHITE	Non-Spanish; Non-Hispanic	DECEASED	T3	TX	M8140/3	ADENOCARCINOMA, NOS	C155	2009-11-20	62	1509	1	ESOPHAGUS_16_	28	24	5040	4320	2010-02-11	2010-03-18	35	T_ESOPHAGUS	0	62.1793	2009-12-03	3.8	Lower Thoracic	2010-02-11	y	Adeno	poorly diff	97	110		10/11R	100	105	7.98	4L	106	118	3.04	7 + 8	111	116		10/11L
MALE	STOMACH, CARDIA	85	WHITE	Non-Spanish; Non-Hispanic	DECEASED	T3	TX	M8140/3	ADENOCARCINOMA, NOS	C160	2012-10-25	83	1505	1	ESOPHAGUS_35_	28	28	5040	5040	2013-02-04	2013-03-14	38	T_PTV_ESOPHAGUS	0	83.5291	2012-11-06	3.8	Gastroesophageal	2013-02-04	y	Adeno	poorly diff	140	146		7*
MALE	ESOPHAGUS, LOWER THIRD	59	WHITE	Non-Spanish; Non-Hispanic	ALIVE	T3	T3	M8140/3	ADENOCARCINOMA, NOS	C155	2013-02-27	59	1505	1	ESOPHAGUS_11_	28	28	5040	5040	2013-05-30	2013-07-09	40	T_ESOPHAGUS	0	58.8282	2013-03-14	3.8	Gastroesophageal	2013-05-30	n	Adeno	poorly diff
MALE	STOMACH, CARDIA	75	WHITE	Unknown whether Spanish or not	ALIVE	T3	TX	M8480/3	MUCINOUS ADENOCARCINOMA	C160	2007-10-25	69	1505	1	GE_JXN	28	28	5039.99	5039.99	2008-01-14	2008-02-20	37	GE_JXN	0	69.128	2008-01-04	3.8	Gastroesophageal	2008-01-14	n	Adeno	poorly diff
MALE	LUNG, UPPER LOBE	74	WHITE	Non-Spanish; Non-Hispanic	ALIVE	TX	T2	M8012/3	LARGE CELL CARCINOMA, NOS	C341	2002-08-12	62	1505	1	ESOPHAGUS_27_	28	28	5039.99	5039.99	2011-08-16	2011-09-23	38	T_ESOPHAGUS	0	71.4716	2011-07-15	3.8	Gastroesophageal	2011-08-16	y	Adeno	moderately diff	77	80	17.86	3P	145	153		3*	151	155		7*
MALE	STOMACH, CARDIA	73	WHITE	Non-Spanish; Non-Hispanic	ALIVE	T3	TX	M8260/3	PAPILLARY ADENOCARCINOMA, NOS	C160	2009-08-19	69	1505	1	5F_ESOPHAGUS	28	28	5039.99	5039.99	2009-11-02	2009-12-10	38	T_ESOPHAGUS	0	69.0513	2009-09-04	3.8	Gastroesophageal	2009-11-02	y	Adeno	moderately diff	134	139		3*
MALE	ESOPHAGUS, LOWER THIRD	54	OTHER	Non-Spanish; Non-Hispanic	ALIVE	T3	TX	M8070/3	SQUAMOUS CELL CARCINOMA, NOS	C155	2010-03-19	50	1505	1	GE JUNCTION_K	18	18	3900	3900	2010-05-21	2010-06-17	27	T_ESOPHAGUS	0	49.8535	2010-03-15	5	Lower Thoracic	2010-05-21	n	SCC	moderately diff
MALE	STOMACH, CARDIA	51	WHITE	Non-Spanish; Non-Hispanic	ALIVE	T3	TX	M8144/3	ADENOCA, INTESTINAL TYPE	C160	2008-12-01	45	1509	1	GE_JUNCTION	28	28	5040	5040	2009-02-02	2009-03-11	37	T_GE_JUNCTION	0	45.6537	2008-12-12	3.8	Gastroesophageal	2009-02-02	y	Adeno	poorly diff	140	143		7*	143	146		9*
MALE	ESOPHAGUS, LOWER THIRD	40	WHITE	Non-Spanish; Non-Hispanic	DECEASED	T3	TX	M8140/3	ADENOCARCINOMA, NOS	C155	2010-11-02	36	1505	1	ESOPHAGUS_26_	28	28	5039.99	5039.99	2011-01-17	2011-02-23	37	T_ESOPHAGUS	0	37.0322	2010-11-12	3.8	Lower Thoracic	2011-01-17	y	Adeno	moderately diff	142	149		7*
MALE	ESOPHAGUS, LOWER THIRD	79	WHITE	Non-Spanish; Non-Hispanic	DECEASED	T3	TX	M8140/3	ADENOCARCINOMA, NOS	C155	2012-02-09	77	1502	1	ESOPHAGUS_17_	28	28	5040	5040	2012-03-19	2012-04-27	39	T_ESOPHAGUS	0	76.8077	2012-03-02	3.8	Gastroesophageal	2012-03-19	y	Adeno	moderately diff	143	150		3*
MALE	ESOPHAGUS, LOWER THIRD	74	WHITE	Non-Spanish; Non-Hispanic	ALIVE	T3	TX	M8140/3	ADENOCARCINOMA, NOS	C155	2009-03-04	69	1509	1	GEJUNCTION_D	28	28	5040	5040	2009-05-11	2009-06-18	38	T_GEJUNCTION_D	0	69.1691	2009-03-16	3.8	Gastroesophageal	2009-05-11	n	Adeno	poorly diff
FEMALE	ESOPHAGUS, THORACIC	54	WHITE	Non-Spanish; Non-Hispanic	ALIVE	T3	T3	M8140/3	ADENOCARCINOMA, NOS	C151	2011-05-12	51	1505	1	ESOPHAGUS_23_	28	28	5039.99	5039.99	2011-08-10	2011-09-19	40	T_ESOPHAGUS	0	51.5565	2011-05-19	5	Gastroesophageal	2011-08-10	n	Adeno	moderately diff
MALE	ESOPHAGUS, LOWER THIRD	74	WHITE	Non-Spanish; Non-Hispanic	ALIVE	T3	T3	M8140/3	ADENOCARCINOMA, NOS	C155	2013-10-01	74	1505	1	ESOPHAGUS_10_	28	28	5040	5040	2013-12-02	2014-01-15	44	ESOPHAGUS	0	74.1437	2013-10-16	3.8	Gastroesophageal	2013-12-02	y	Adeno	moderately diff	139	149		7*
MALE	STOMACH, CARDIA	57	WHITE	Non-Spanish; Non-Hispanic	DECEASED	T3	TX	M8140/3	ADENOCARCINOMA, NOS	C160	2010-07-15	53	1505	1	ESOPHAGUS_16_	28	28	5039.99	5039.99	2011-01-18	2011-02-24	37	T_ESOPHAGUS	0	53.8261	2010-08-24	5	Gastroesophageal	2011-01-18	y	Adeno	moderately diff	93	96		1*	98	100		9*
FEMALE	ESOPHAGUS, UPPER THIRD	74	WHITE	Non-Spanish; Non-Hispanic	ALIVE	TX	TX	M8070/3	SQUAMOUS CELL CARCINOMA, NOS	C153	2010-12-08	71	1504	1	ESOPHAGUS_15_	28	28	5040	5040	2011-01-27	2011-03-07	39	ESOPHAGUS	0	71.4387	2010-12-01	5	Lower Thoracic	2011-01-27	n	SCC	moderately diff
FEMALE	ESOPHAGUS, LOWER THIRD	66	WHITE	Non-Spanish; Non-Hispanic	ALIVE	T3	TX	M8070/3	SQUAMOUS CELL CARCINOMA, NOS	C155	2010-10-21	63	1505	1	ESOPHAGUS_29_	25	25	4500	4500	2011-05-19	2011-06-29	41	ESOPHAGUS	0	63.4278	2010-10-21	2.5	Lower Thoracic	2011-05-19	y	SCC	moderately diff	162	189		12*
MALE	ESOPHAGUS, THORACIC	39	WHITE	Non-Spanish; Non-Hispanic	ALIVE	T4A	T3	M8140/3	ADENOCARCINOMA, NOS	C151	2011-12-11	36	1505	1	ESOPHAGUS_11_	28	28	5039.96	5039.96	2012-02-15	2012-03-23	37	T_ESOPHAGUS_GE	0	36.898	2011-12-19	3.8	Lower Thoracic	2012-02-15	n	Adeno	poorly diff
MALE	STOMACH, CARDIA	66	WHITE	Unknown whether Spanish or not	ALIVE	TX	T1	M8490/3	SIGNET RING CEL CARCINOMA	C160	2004-08-25	57	1508	1	GEGXN	25	25	4500	4500	2008-01-09	2008-02-12	34	GEGXN	0	60.3477	2004-09-17	5	Lower Thoracic	2008-01-09	n	Adeno	poorly diff
MALE	ESOPHAGUS, LOWER THIRD	70	WHITE	Unknown whether Spanish or not	DECEASED	T3	TX	M8140/3	ADENOCARCINOMA, NOS	C155	2009-01-28	66	1505	1	ESOPHAGUS	28	28	5040	5040	2009-04-06	2009-05-13	37	T_ESOPHAGUS	0	65.3689	2009-02-05	5	Lower Thoracic	2009-04-06	n	Adeno	moderately diff
MALE	ESOPHAGUS, LOWER THIRD	56	WHITE	Non-Spanish; Non-Hispanic	ALIVE	T3	T2	M8140/3	ADENOCARCINOMA, NOS	C155	2011-03-01	54	1505	1	ESOPHAGUS_24_	28	28	5039.99	5039.99	2011-05-03	2011-06-10	38	T_ESOPHAGUS_S	0	53.7248	2011-03-29	3.8	Gastroesophageal	2011-05-03	n	Adeno	moderately diff
MALE	STOMACH, CARDIA	49	WHITE	Non-Spanish; Non-Hispanic	DECEASED	T3	TX	M8140/3	ADENOCARCINOMA, NOS	C160	2013-05-21	49	1505	1	VMAT_ESOP_11_	25	25	4500	4500	2013-07-15	2013-08-16	32	VMAT_ESOPH	0	48.9035	2013-06-11	3.8	Gastroesophageal	2013-07-15	y	Adeno	not specified	82	86	17.48	2R	96	99	12.54	4L	147	155		9*
MALE	STOMACH, CARDIA	75	WHITE	Non-Spanish; Non-Hispanic	ALIVE	T3	T2	M8480/3	MUCINOUS ADENOCARCINOMA	C160	2010-06-11	71	1505	1	GEJUNCTIO_16_	28	28	5039.99	5039.99	2010-08-16	2010-09-23	38	T_GEJUNCTION	0	71.4634	2010-07-29	3.8	Gastroesophageal	2010-08-16	n	Adeno	not specified
MALE	ESOPHAGUS, LOWER THIRD	60	WHITE	Non-Spanish; Non-Hispanic	DECEASED	T3	T3	M8140/3	ADENOCARCINOMA, NOS	C155	2011-10-11	58	1503	1	ESOPHAGUS_32_	28	28	5039.99	5039.99	2011-12-12	2012-01-20	39	T_ESOPHAGUS	0	57.963	2011-10-27	3.8	Gastroesophageal	2011-12-12	n	Adeno	moderately diff
MALE	STOMACH, CARDIA	64	WHITE	Non-Spanish; Non-Hispanic	DECEASED	T3	T3	M8140/3	ADENOCARCINOMA, NOS	C160	2012-01-09	62	1505	1	ESOPHAGUS_60_	28	28	5040	5040	2012-03-05	2012-04-11	37	T_ESOPHAGUS	0	61.848	2012-01-25	3.8	Gastroesophageal	2012-03-05	y	Adeno	poorly diff	93	98	13.68	4R	146	151		3*
MALE	ESOPHAGUS, MIDDLE THIRD	47	WHITE	Non-Spanish; Non-Hispanic	DECEASED	T3	TX	M8140/3	ADENOCARCINOMA, NOS	C154	2008-09-25	41	1509	1	ESOPHAGUS	28	28	5040	5040	2008-12-01	2009-01-09	39	ESOPHAGUS	0	41.5058	2008-10-03	3	Lower Thoracic	2008-12-01	y	Adeno	poorly diff	122	147	0	3P
MALE	STOMACH, CARDIA	60	WHITE	Non-Spanish; Non-Hispanic	ALIVE	T1	TX	M8140/3	ADENOCARCINOMA, NOS	C160	2010-12-15	56	1510	1	ESOPHAGUS_86	28	28	5040	5040	2011-06-20	2011-07-28	38	T_ESOPH	0	57.4264	2010-12-30	3.8	Lower Thoracic	2011-06-20	y	Adeno	moderately diff	75	79		1L	93	97	14.44	3P	101	106	11.02	8R	148	154	-1.52	8R	149
FEMALE	ESOPHAGUS, LOWER THIRD	70	WHITE	Non-Spanish; Non-Hispanic	DECEASED	T3	TX	M8140/3	ADENOCARCINOMA, NOS	C155	2010-12-07	66	1505	1	ESOPHAGUS_43_	28	28	5039.99	5039.99	2011-02-07	2011-03-16	37	T_ESOPHAGUS	0	66.9897	2010-12-14	4	Gastroesophageal	2011-02-07	y	Adeno	poorly diff	115	122		1L
MALE	ESOPHAGUS, LOWER THIRD	69	WHITE	Non-Spanish; Non-Hispanic	ALIVE	T3	T0	M8140/3	ADENOCARCINOMA, NOS	C155	2011-03-11	66	1510	1	ESOPHAGUS_18_	28	28	5039.99	5039.99	2011-04-25	2011-06-02	38	T_ESOPHAGUS_D	0	66.1848	2013-03-18	5	Gastroesophageal	2011-04-25	y	Adeno	moderately diff	169	173		1*	170	176		7*
MALE	ESOPHAGUS, LOWER THIRD	86	WHITE	Spanish NOS; Hispanic NOS, Latino NOS	ALIVE	T3	TX	M8140/3	ADENOCARCINOMA, NOS	C155	2013-08-12	85	1505	1	ESOPH_19_	28	28	5040	5040	2013-12-03	2014-01-14	42	ESOPH	0	85.3498	2013-09-09	5	Lower Thoracic	2013-12-03	y	Adeno	moderately diff	137	130	0	8L	123	118		1*
MALE	ESOPHAGUS, LOWER THIRD	76	WHITE	Unknown whether Spanish or not	ALIVE	T3	TX	M8140/3	ADENOCARCINOMA, NOS	C155	2008-12-03	71	1505	1	DIST_ESO	28	28	5039.99	5039.99	2009-03-30	2009-05-07	38	T_DIST_ESO	0	71.5099	2008-12-23	4	Lower Thoracic	2009-03-30	n	Adeno	moderately diff
FEMALE	ESOPHAGUS, LOWER THIRD	72	WHITE	Non-Spanish; Non-Hispanic	DECEASED	T3	T3	M8144/3	ADENOCA, INTESTINAL TYPE	C155	2011-01-19	70	1510	1	ABDOMEN_15_	28	28	5039.99	5039.99	2011-04-18	2011-06-08	51	T_ABDOMEN	0	69.4511	2011-02-17	3.8	Gastroesophageal	2011-04-18	y	Adeno	poorly diff	81	84		1L
MALE	STOMACH, CARDIA	88	WHITE	Non-Spanish; Non-Hispanic	ALIVE	T1B	TX	M8140/3	ADENOCARCINOMA, NOS	C160	2010-08-17	84	1505	1	ESOPHAG_25_	28	28	5039.99	5039.99	2010-12-06	2011-01-19	44	T_ESOPHAG	0	84.8378	2010-09-24	3.8	Gastroesophageal	2010-12-06	n	Adeno	poorly diff
MALE	ESOPHAGUS, LOWER THIRD	71	WHITE	Non-Spanish; Non-Hispanic	ALIVE	T2	T0	M8140/3	ADENOCARCINOMA, NOS	C155	2013-04-16	70	1505	1	ESOPHAGUS_50_	28	28	5039.98	5039.98	2013-06-17	2013-07-25	38	T_ESOPHAGUS	0	70.1054	2013-04-29	3.8	Lower Thoracic	2013-06-17	n	Adeno	poorly diff
MALE	STOMACH, CARDIA	69	WHITE	Non-Spanish; Non-Hispanic	DECEASED	T3	T0	M8140/3	ADENOCARCINOMA, NOS	C160	2007-12-06	62	1505	1	ESOPHAGUS	28	28	5040	5040	2008-02-25	2008-04-08	43	ESOPHAGUS	0	62.8611	2007-12-19	5	Gastroesophageal	2008-02-25	n	Adeno	poorly diff
MALE	ESOPHAGUS, LOWER THIRD	56	WHITE	Non-Spanish; Non-Hispanic	ALIVE	T2	TX	M8140/3	ADENOCARCINOMA, NOS	C155	2009-12-09	51	1505	1	ESPHO	28	25	5040	4500	2010-03-01	2010-04-02	32	T_ESPHO	0	51.6851	2009-12-15	5	Gastroesophageal	2010-03-01	y	Adeno	moderately diff	126	118		9*	110	106		16*
FEMALE	ESOPHAGUS, LOWER THIRD	57	WHITE	Non-Spanish; Non-Hispanic	DECEASED	T3	TX	M8140/3	ADENOCARCINOMA, NOS	C155	2011-01-06	54	1505	1	ESOPHAGUS_28_	28	28	5040.01	5040.01	2011-03-14	2011-04-20	37	T_PTV5040	0	53.7495	2011-01-27	3.8	Gastroesophageal	2011-03-14	n	Adeno	poorly diff
MALE	ESOPHAGUS, LOWER THIRD	71	WHITE	Non-Spanish; Non-Hispanic	DECEASED	T4B	TX	M8140/3	ADENOCARCINOMA, NOS	C155	2011-03-04	69	1505	1	ESOPHAGUS_10_	25	25	4500	4500	2011-05-09	2011-06-15	37	ESOPHAGUS_D	0	68.6489	2011-03-08	5	Lower Thoracic	2011-05-09	n	Adeno	moderately diff
MALE	ESOPHAGUS, LOWER THIRD	79	WHITE	Non-Spanish; Non-Hispanic	DECEASED	T3	TX	M8140/3	ADENOCARCINOMA, NOS	C155	2012-10-10	77	1509	1	ESOPHAGUS_10_	28	28	5040	5040	2013-01-08	2013-02-21	44	T_ESOPHAGUS	0	77.7248	2012-10-17	4	Gastroesophageal	2013-01-08	n	Adeno	poorly diff
MALE	ESOPHAGUS, LOWER THIRD	69	PT REFUSED TO ANSWER	Non-Spanish; Non-Hispanic	ALIVE	T3	T1B	M8140/3	ADENOCARCINOMA, NOS	C155	2013-04-19	68	1509	1	GEJUNC_ES_31_	28	28	5040.01	5040.01	2013-06-12	2013-07-22	40	T_GEJUNC_ESO	0	67.9808	2013-04-25	3	Gastroesophageal	2013-06-12	y	Adeno	poorly diff	70	75		IIA
MALE	ESOPHAGUS, MIDDLE THIRD	70	BLACK	Non-Spanish; Non-Hispanic	DECEASED	T3	TX	M8070/3	SQUAMOUS CELL CARCINOMA, NOS	C154	2009-02-12	66	1510	1	ESOPHAGUS	28	28	5039.99	5039.99	2009-05-26	2009-07-02	37	T_ESOPHAGUS	0	69.5551	2009-03-31	3	Gastroesophageal	2009-05-26	n	Adeno	poorly diff
MALE	STOMACH, CARDIA	86	WHITE	Non-Spanish; Non-Hispanic	ALIVE	T3	TX	M8140/3	ADENOCARCINOMA, NOS	C160	2010-11-08	83	1505	1	GASTRO_19_	28	28	5040	5040	2012-03-19	2012-04-25	37	T_PTV5040	0	84.3422	2010-10-25	3.8	Gastroesophageal	2012-03-19	n	Adeno	moderately diff
MALE	ESOPHAGUS, LOWER THIRD	66	WHITE	Non-Spanish; Non-Hispanic	DECEASED	T4	TX	M8140/3	ADENOCARCINOMA, NOS	C155	2012-11-30	64	1509	1	ESOPH_17_	28	28	5039.96	5039.96	2013-02-04	2013-03-14	38	T_ESOPH	0	65.0678	2012-12-21	4	Gastroesophageal	2013-02-04	y	Adeno	poorly diff	185	189		3*	191	200		7*
MALE	ESOPHAGUS, MIDDLE THIRD	82	WHITE	Non-Spanish; Non-Hispanic	ALIVE	T3	TX	M8070/3	SQUAMOUS CELL CARCINOMA, NOS	C154	2013-10-08	81	1503	1	ESOPH_3_	28	28	5040	5040	2013-12-09	2014-01-20	42	ESOPH	0	81.807	2013-10-21	3	Upper Thoracic	2013-12-09	y	SCC	poorly diff	167	177	0	3P
FEMALE	ESOPHAGUS, LOWER THIRD	37	WHITE	Non-Spanish; Non-Hispanic	DECEASED	T3	TX	M8140/3	ADENOCARCINOMA, NOS	C155	2008-11-26	31	1509	1	DISTAL_ESOPH	28	28	5039.99	5039.99	2009-01-26	2009-03-04	37	T_DISTAL_ESOPH	0	32.0575	2008-12-04	3.8	Gastroesophageal	2009-01-26	n	Adeno	poorly diff
MALE	STOMACH, CARDIA	70	WHITE	Non-Spanish; Non-Hispanic	DECEASED	T3	T3	M8140/3	ADENOCARCINOMA, NOS	C160	2010-10-15	66	1505	1	GEJUNCTIO_13_	28	28	5040.01	5040.01	2011-01-13	2011-02-22	40	T_GEJUNCTION	0	66.987	2010-11-12	3.8	Gastroesophageal	2011-01-13	n	Adeno	not specified
MALE	ESOPHAGUS, LOWER THIRD	69	WHITE	Non-Spanish; Non-Hispanic	DECEASED	T3	T3	M8140/3	ADENOCARCINOMA, NOS	C155	2009-10-16	64	1505	1	ESOPHAGUS29_	28	28	5040	5040	2010-01-11	2010-02-18	38	T_ESOPHAGUS	0	64.9884	2009-10-26	1.3	Gastroesophageal	2010-01-11	n	Adeno	poorly diff
MALE	STOMACH, CARDIA	53	WHITE	Non-Spanish; Non-Hispanic	ALIVE	T3	T1	M8140/3	ADENOCARCINOMA, NOS	C160	2011-03-22	50	1505	1	GEJUNCT	28	28	5040	5040	2011-06-01	2011-07-11	40	T_GEJUNCT	0	50.2423	2011-03-28	1.3	Gastroesophageal	2011-06-01	n	Adeno	moderately diff
MALE	ESOPHAGUS, LOWER THIRD	75	PT REFUSED TO ANSWER	Non-Spanish; Non-Hispanic	ALIVE	T3	T3	M8140/3	ADENOCARCINOMA, NOS	C155	2011-05-23	72	1505	1	ESOPH_16_	28	28	5040	5040	2011-08-22	2011-09-29	38	T_ESOPH	0	72.0903	2011-07-18	3.8	Gastroesophageal	2011-08-22	n	Adeno	moderately diff
MALE	ESOPHAGUS, LOWER THIRD	45	WHITE	Non-Spanish; Non-Hispanic	ALIVE	T3	T2	M8140/3	ADENOCARCINOMA, NOS	C155	2011-04-06	42	1505	1	GEJUNCTIO_13_	28	28	5039.99	5039.99	2011-06-22	2011-08-01	40	T_GEJUNCTION	0	41.9576	2011-04-21	3.8	Gastroesophageal	2011-06-22	n	Adeno	moderately diff
MALE	STOMACH, CARDIA	54	WHITE	Non-Spanish; Non-Hispanic	DECEASED	T3	T3	M8490/3	SIGNET RING CEL CARCINOMA	C160	2010-09-02	51	1505	1	ESOPHAGUS_23_	28	28	5039.99	5039.99	2010-11-15	2010-12-23	38	T_ESOPHAGUS	0	51.0034	2010-09-13	3.8	Gastroesophageal	2010-11-15	n	Adeno	poorly diff
MALE	ESOPHAGUS, LOWER THIRD	76	WHITE	Non-Spanish; Non-Hispanic	DECEASED	T3	T1	M8140/3	ADENOCARCINOMA, NOS	C155	2008-03-18	70	1501	1	ESOPHAGUS	28	28	5039.99	5039.99	2008-06-11	2008-07-21	40	ESOPHAGUS	0	70.3244	2008-04-02	3.3	Lower Thoracic	2008-06-11	y	Adeno	moderately diff	164	155	0	8L	140	136		7*	136	126	periportal?	13*
MALE	ESOPHAGUS, LOWER THIRD	51	WHITE	Non-Spanish; Non-Hispanic	ALIVE	T3	TX	M8070/3	SQUAMOUS CELL CARCINOMA, NOS	C155	2010-11-12	47	1505	1	ESOPHAGUS_3_	28	28	5040.02	5040.02	2011-01-10	2011-02-21	42	T_5040	0	47.6769	2010-11-23	3.8	Gastroesophageal	2011-01-10	y	SCC	moderately diff	149	144		7*
MALE	ESOPHAGUS, LOWER THIRD	56	WHITE	Non-Spanish; Non-Hispanic	DECEASED	T3	T1B	M8140/3	ADENOCARCINOMA, NOS	C155	2012-01-03	54	1505	1	ESOPHAGUS_10	28	26	5040	4680	2012-03-01	2012-04-06	36	ESOPHAGUS	0	53.9603	2012-01-10	3	Lower Thoracic	2012-03-01	n	Adeno	poorly diff
MALE	ESOPHAGUS, LOWER THIRD	40	WHITE	Non-Spanish; Non-Hispanic	ALIVE	T3	T0	M8140/3	ADENOCARCINOMA, NOS	C155	2010-12-02	37	1505	1	ESOPHAGUS	25	25	4500	4500	2011-02-21	2011-03-25	32	ESOPHAGUS	0	37.4757	2010-12-29	3.8	Gastroesophageal	2011-02-21	y	Adeno	poorly diff	143	141		3*
MALE	ESOPHAGUS, LOWER THIRD	73	WHITE	Non-Spanish; Non-Hispanic	DECEASED	T3	TX	M8140/3	ADENOCARCINOMA, NOS	C155	2010-05-06	69	1505	1	ESOPHAGUS_36_	28	28	5039.99	5039.99	2010-08-02	2010-09-09	38	T_PTV5040	0	69.2621	2010-05-19	5	Lower Thoracic	2010-08-02	n	Adeno	poorly diff
MALE	ESOPHAGUS, LOWER THIRD	71	WHITE	Non-Spanish; Non-Hispanic	ALIVE	T3	T2	M8140/3	ADENOCARCINOMA, NOS	C155	2011-06-24	69	1505	1	ESOPHAGUS_22_	28	28	5039.99	5039.99	2011-09-19	2011-10-26	37	T_PTV_ESOPHAGUS	0	68.8104	2011-06-29	4	Gastroesophageal	2011-09-19	y	Adeno	moderately diff	186	194		1*	186	195		1*	196	201		11*
MALE	STOMACH, CARDIA	71	WHITE	Non-Spanish; Non-Hispanic	DECEASED	T3	TX	M8490/3	SIGNET RING CEL CARCINOMA	C160	2008-01-15	66	1505	1	GEJX_CD	20	20	3601.35	3601.35	2008-04-03	2008-04-30	27	GEJX_CD	0	65.4675	2008-03-08	3	Gastroesophageal	2008-03-25	n	Adeno	poorly diff
MALE	ESOPHAGUS, MIDDLE THIRD	70	WHITE	Non-Spanish; Non-Hispanic	DECEASED	T3	TX	M8070/3	SQUAMOUS CELL CARCINOMA, NOS	C154	2011-05-03	67	1504	1	ESOPHAGUS_11_	28	27	5039.97	4859.97	2011-06-27	2011-08-03	37	T_PTV5040	0	66.9295	2011-05-17	3.8	Lower Thoracic	2011-06-27	y	SCC	moderately diff	183	180	3.04	4R	183	182	3.8	5	136	131		7*
MALE	ESOPHAGUS, LOWER THIRD	63	WHITE	Non-Spanish; Non-Hispanic	ALIVE	T3	TX	M8140/3	ADENOCARCINOMA, NOS	C155	2009-12-15	58	1505	1	ESOPHAGUS_3_	28	28	5039.99	5039.99	2010-03-01	2010-04-07	37	ESOPHAGUS	0	58.7625	2010-01-04	3	Gastroesophageal	2010-03-01	n	Adeno	moderately diff
MALE	STOMACH, CARDIA	73	WHITE	Non-Spanish; Non-Hispanic	ALIVE	T3	TX	M8140/3	ADENOCARCINOMA, NOS	C160	2010-10-28	70	1510	1	GEJXN_D_14_	28	28	5039.99	5039.99	2011-01-25	2011-03-03	37	T_GEJXN_D	0	70.1218	2010-12-01	3.8	Lower Thoracic	2011-01-25	n	Adeno	moderately diff
MALE	STOMACH, CARDIA	72	WHITE	Non-Spanish; Non-Hispanic	DECEASED	T3	TX	M8140/3	ADENOCARCINOMA, NOS	C160	2011-03-04	70	1505	1	GE_JUNCTI_25_	28	28	5039.99	5039.99	2011-05-23	2011-07-07	45	T_GE_JUNCTION	0	69.755	2011-03-30	3.8	Gastroesophageal	2011-05-23	y	Adeno	poorly diff	155	153	0	8R
MALE	ESOPHAGUS, THORACIC	59	WHITE	Non-Spanish; Non-Hispanic	ALIVE	T2	T2	M8140/3	ADENOCARCINOMA, NOS	C151	2012-02-13	57	1501	1	ESOPHAGUS_23_	28	28	5040	5040	2012-05-02	2012-06-11	40	T_ESOPHAGUS	0	57.1006	2012-02-28	4	Lower Thoracic	2012-05-02	y	Adeno	moderately diff	187	196	0	8L	227	232		9*
MALE	ESOPHAGUS, THORACIC	56	WHITE	Non-Spanish; Non-Hispanic	ALIVE	T3	T3	M8480/3	MUCINOUS ADENOCARCINOMA	C151	2010-11-09	52	1505	1	ESOPHAG_15X	28	28	5040	5040	2011-01-24	2011-03-03	38	T_ESOPHAG_15X	0	52.7201	2010-12-03	3.8	Gastroesophageal	2011-01-24	y	Adeno	moderately diff	152	149		9*
MALE	ESOPHAGUS, MIDDLE THIRD	68	WHITE	Non-Spanish; Non-Hispanic	DECEASED	T3	TX	M8070/3	SQUAMOUS CELL CARCINOMA, NOS	C154	2012-09-13	66	1504	1	ESOPH_17	28	28	5040	5040	2012-11-26	2013-01-04	39	ESOPH	0	66.3628	2012-09-18	3	Upper Thoracic	2012-11-26	y	SCC	poorly diff	197	201	0	7
MALE	ESOPHAGUS, LOWER THIRD	63	WHITE	Non-Spanish; Non-Hispanic	DECEASED	T3	TX	M8140/3	ADENOCARCINOMA, NOS	C155	2010-11-16	60	1501	1	ESOPHAGUS_63_	28	28	5039.99	5039.99	2011-03-10	2011-04-19	40	ESOPHAGUS	0	60.4189	2010-12-03	3.8	Lower Thoracic	2011-03-10	y	Adeno	moderately diff	159	155		1*	159	154		7*
MALE	ESOPHAGUS, LOWER THIRD	67	WHITE	Non-Spanish; Non-Hispanic	DECEASED	T3	TX	M8140/3	ADENOCARCINOMA, NOS	C155	2010-11-02	63	1505	1	ESOPHAGUS_28_	28	28	5039.99	5039.99	2011-01-24	2011-03-02	37	T_ESOPHAGUS	0	63.7974	2010-11-30	3.8	Lower Thoracic	2013-05-06	y	Adeno	moderately diff	193	197	-1.9	8R
MALE	ESOPHAGUS, LOWER THIRD	68	WHITE	Non-Spanish; Non-Hispanic	ALIVE	T2	T1A	M8140/3	ADENOCARCINOMA, NOS	C155	2010-02-18	64	1505	1	ESOPH_33_	28	28	5039.99	5039.99	2010-05-03	2010-06-10	38	T_ESOPH	0	63.9973	2010-03-08	3.8	Lower Thoracic	2010-05-03	n	Adeno	moderately diff
MALE	ESOPHAGUS, LOWER THIRD	56	WHITE	Non-Spanish; Non-Hispanic	DECEASED	T3	TX	M8140/3	ADENOCARCINOMA, NOS	C155	2009-03-30	51	1505	1	ESOPHAGUS	28	22	5040	3960	2009-07-07	2009-08-05	29	T_ESOPHAGUS	0	70.3792	2009-03-23	4	Gastroesophageal	2009-07-07	n	Adeno	poorly diff
MALE	ESOPHAGUS, MIDDLE THIRD	72	ASIAN	Non-Spanish; Non-Hispanic	ALIVE	T3	TX	M8070/3	SQUAMOUS CELL CARCINOMA, NOS	C154	2010-02-23	69	1509	1	ESOPH_NOD_34_	28	28	5040	5040	2010-05-03	2010-06-10	38	T_PTV50	0	68.4107	2010-03-16	3.8	Lower Thoracic	2010-05-03	n	SCC	moderately diff
MALE	STOMACH, CARDIA	64	WHITE	Non-Spanish; Non-Hispanic	DECEASED	TX	TX	M8140/3	ADENOCARCINOMA, NOS	C160	2011-02-23	61	1505	1	ESOPH_6_	28	28	5040	5040	2012-07-30	2012-09-06	38	ESOPH	0	62.0808	2011-03-05	3	Gastroesophageal	2012-07-30	n	Adeno	poorly diff
MALE	ESOPHAGUS, LOWER THIRD	67	WHITE	Non-Spanish; Non-Hispanic	DECEASED	T3	TX	M8140/3	ADENOCARCINOMA, NOS	C155	2010-04-13	64	1505	1	GE_JUNCTI_71_	25	25	4499.99	4499.99	2011-02-14	2011-03-23	37	T_PTV4500	0	64.4162	2010-04-30	3.8	Lower Thoracic	2011-02-14	y	Adeno	moderately diff	210	207	6.84	3P	198	191	0.76	3P	194	193	1.52	5	189	179	0	7+8R	154
MALE	ESOPHAGUS, MIDDLE THIRD	60	BLACK	Non-Spanish; Non-Hispanic	ALIVE	T2	TX	M8070/3	SQUAMOUS CELL CARCINOMA, NOS	C154	2013-07-31	59	1504	1	ESOPHAGUS_5_	28	28	5040	5040	2013-10-22	2013-11-29	38	ESOPHAGUS	0	59.6359	2013-09-04	3	Lower Thoracic	2013-10-22	n	SCC	poorly diff
FEMALE	STOMACH, CARDIA	91	WHITE	Non-Spanish; Non-Hispanic	DECEASED	T3	TX	M8140/3	ADENOCARCINOMA, NOS	C160	2011-12-20	88	1505	1	ESOPHAGUS_9	28	21	5040	3780	2012-04-25	2012-05-23	28	ESOPHAGUS	0	89.0349	2012-01-23	3	Gastroesophageal	2012-04-25	n	Adeno	moderately diff
MALE	ESOPHAGUS, LOWER THIRD	72	BLACK	Non-Spanish; Non-Hispanic	ALIVE	T3	TX	M8070/3	SQUAMOUS CELL CARCINOMA, NOS	C155	2011-04-21	70	1505	1	ESOPHAGUS_7_	29	29	5040	5040	2011-07-25	2011-08-31	37	T_ESOPHAGUS	0	56.553	2011-06-07	4	Gastroesophageal	2011-07-25	n	Adeno	moderately diff
MALE	ESOPHAGUS, LOWER THIRD	57	WHITE	Non-Spanish; Non-Hispanic	DECEASED	T3	TX	M8140/3	ADENOCARCINOMA, NOS	C155	2010-05-05	54	1505	1	DIST_ESOPH_5_	28	28	5039.99	5039.99	2010-08-02	2010-09-09	38	DIST_ESOPH	0	53.6208	2010-05-25	4	Lower Thoracic	2010-08-02	n	Adeno	poorly diff
MALE	ESOPHAGUS, LOWER THIRD	76	WHITE	Non-Spanish; Non-Hispanic	ALIVE	T3	TX	M8070/3	SQUAMOUS CELL CARCINOMA, NOS	C155	2013-01-15	75	1505	1	ESOPHAGUS_21	28	28	5040	5040	2013-04-10	2013-05-21	41	ESOPHAGUS	0	74.8583	2013-03-15	3	Lower Thoracic	2013-04-10	n	SCC	poorly diff
MALE	STOMACH, CARDIA	82	WHITE	Non-Spanish; Non-Hispanic	DECEASED	T3	TX	M8140/3	ADENOCARCINOMA, NOS	C160	2011-05-20	79	1505	1	ESOPHAGUS_37_	28	28	5039.99	5039.99	2011-11-14	2012-01-19	66	T_ESOPHAGUS	0	79.5428	2011-05-18	3	Gastroesophageal	2011-11-14	n	Adeno	moderately diff
MALE	ESOPHAGUS, LOWER THIRD	63	WHITE	Non-Spanish; Non-Hispanic	ALIVE	T3	T0	M8140/3	ADENOCARCINOMA, NOS	C155	2010-03-29	59	1505	1	6F_ESOPH_23_	28	28	5039.99	5039.99	2010-06-07	2010-07-15	38	6F_ESOPH	0	58.9596	2010-04-20	3.8	Lower Thoracic	2010-06-07	n	Adeno	poorly diff
MALE	STOMACH, CARDIA	59	WHITE	Non-Spanish; Non-Hispanic	DECEASED	T3	T4A	M8145/3	CARCINOMA, DIFFUSE TYPE	C160	2010-12-09	55	1505	1	ESOPHAGUS_35_	28	28	5039.99	5039.99	2011-03-01	2011-04-07	37	T_ESOPHAGUS	0	55.833	2010-12-22	4	Gastroesophageal	2011-03-01	n	Adeno	poorly diff
MALE	ESOPHAGUS, LOWER THIRD	76	WHITE	Non-Spanish; Non-Hispanic	ALIVE	T2	TX	M8140/3	ADENOCARCINOMA, NOS	C155	2010-01-21	72	1505	1	ESOPH_19_	28	28	5039.99	5039.99	2010-04-19	2010-05-26	37	ESOPH	0	72.2738	2010-01-27	3.8	Lower Thoracic	2010-04-19	n	Adeno	moderately diff
MALE	STOMACH, CARDIA	72	WHITE	Non-Spanish; Non-Hispanic	DECEASED	T3	TX	M8140/3	ADENOCARCINOMA, NOS	C160	2011-04-08	69	1505	1	ESOPHAGUS_16_	28	28	5039.99	5039.99	2011-05-23	2011-06-30	38	ESOPHAGUS	0	69.0678	2011-04-14	3	Gastroesophageal	2011-05-23	n	Adeno	poorly diff
MALE	STOMACH, CARDIA	60	WHITE	Non-Spanish; Non-Hispanic	DECEASED	T3	TX	M8140/3	ADENOCARCINOMA, NOS	C160	2008-02-15	54	1505	1	ESOPHAGUS	28	28	5039.99	5039.99	2008-06-09	2008-07-17	38	ESOPHAGUS	0	54.1574	2008-02-27	4	Gastroesophageal	2008-06-09	y	Adeno	moderately diff	226	232		3*
MALE	ESOPHAGUS, MIDDLE THIRD	77	WHITE	Non-Spanish; Non-Hispanic	ALIVE	T3	TX	M8070/3	SQUAMOUS CELL CARCINOMA, NOS	C154	2010-06-24	74	1504	1	ESPHO_73_	28	28	5039.99	5039.99	2010-11-08	2010-12-29	51	T_PTV5040	0	73.9192	2010-07-19	3.8	Upper Thoracic	2010-11-08	y	SCC	moderately diff	218	214	1.9	4R	198	194	0	7
FEMALE	ESOPHAGUS, UPPER THIRD	66	BLACK	Non-Spanish; Non-Hispanic	DECEASED	T3	TX	M8070/3	SQUAMOUS CELL CARCINOMA, NOS	C153	2010-12-01	63	1501	1	ESOPHAGUS_17_	28	28	5039.99	5039.99	2011-01-28	2011-03-08	39	T_PTV5040	0	63.1759	2010-12-10	3.8	Upper Thoracic	2011-01-28	y	SCC	poorly diff	216	198		1L	217	199		1R	197	179	0	2R + 4R	187	184	0	3A	183
MALE	ESOPHAGUS, LOWER THIRD	61	WHITE	Non-Spanish; Non-Hispanic	ALIVE	T3	TX	M8490/3	SIGNET RING CEL CARCINOMA	C155	2013-05-16	61	1509	1	ESOPHAGUS_29_	28	28	5040	5040	2013-07-08	2013-08-14	37	T_ESOPHAGUS	0	60.9227	2013-05-22	3	Lower Thoracic	2013-07-08	y	Adeno	poorly diff	238	257	0	8R	256	263		7*
MALE	ESOPHAGUS, THORACIC	61	BLACK	Non-Spanish; Non-Hispanic	ALIVE	T2	TX	M8070/3	SQUAMOUS CELL CARCINOMA, NOS	C151	2011-01-04	59	1503	3	ESOPHAGUS_35_	25	25	4499.99	4499.99	2011-03-14	2011-04-15	32	T_ESOPHAGUS	0	58.3901	2010-12-20	3.8	Cervical	2011-03-14	n	SCC	poorly diff
MALE	STOMACH, CARDIA	83	WHITE	Non-Spanish; Non-Hispanic	ALIVE	T3	TX	M8070/3	SQUAMOUS CELL CARCINOMA, NOS	C160	2011-08-11	81	1505	1	ESOPHAGUS_25_	28	28	5039.99	5039.99	2011-10-11	2011-11-17	37	T_ESOPHAGUS_5040	0	81.1581	2011-09-09	3.8	Gastroesophageal	2011-10-11	y	SCC	moderately diff	208	205	0	8R
MALE	ESOPHAGUS, UPPER THIRD	66	WHITE	South/Central America (except Brazil)	DECEASED	T1	TX	M8070/3	SQUAMOUS CELL CARCINOMA, NOS	C153	2011-04-28	63	1500	1	ESOPHAGUS_53_	25	25	4500	4500	2011-09-06	2011-10-11	35	T_PTV4500	0	63.1431	2011-05-31	3.8	Cervical	2011-09-06	y	SCC	not specified
MALE	STOMACH, CARDIA	68	WHITE	Non-Spanish; Non-Hispanic	DECEASED	T2	TX	M8140/3	ADENOCARCINOMA, NOS	C160	2007-11-26	62	1505	1	GEJUNCTION	28	13	5040	2340	2008-03-17	2008-04-02	16	GEJUNCTION	0	62.2998	2007-12-12	3	Gastroesophageal	2008-03-17	y	Adeno	moderately diff	268	278		7*
FEMALE	ESOPHAGUS, LOWER THIRD	53	PT REFUSED TO ANSWER	Non-Spanish; Non-Hispanic	ALIVE	T3	T1B	M8140/3	ADENOCARCINOMA, NOS	C155	2013-03-20	53	1505	1	ESOPHAGUS_481	22	22	3960	3960	2013-05-14	2013-06-18	35	T_ESOPHAGUS	0	52.6297	2013-03-21	1.3	Gastroesophageal	2013-05-06	n	Adeno	moderately diff
MALE	ESOPHAGUS, CERVICAL	48	BLACK	Spanish NOS; Hispanic NOS, Latino NOS	ALIVE	T4	TX	M8070/3	SQUAMOUS CELL CARCINOMA, NOS	C150	2011-03-10	46	1500	1	ESOPHAGUS_45_	30	30	5399.99	5399.99	2011-05-25	2011-07-07	43	ESOPHAGUS	0	45.6646	2011-03-09	5	Cervical	2011-05-25	n	SCC	moderately diff
MALE	STOMACH, CARDIA	85	WHITE	Unknown whether Spanish or not	ALIVE	T3	TX	M8140/3	ADENOCARCINOMA, NOS	C160	2007-11-19	78	1503	1	ESOPHAGUS	28	28	5039.99	5039.99	2008-01-22	2008-02-28	37	ESOPHAGUS	0	78.935	2007-12-12		Lower Thoracic	2008-01-22	n	Adeno	moderately diff
FEMALE	ESOPHAGUS, LOWER THIRD	85	WHITE	Non-Spanish; Non-Hispanic	ALIVE	T2	TX	M8140/3	ADENOCARCINOMA, NOS	C155	2008-06-15	79	1505	1	ESOPHAGUS	28	28	5040	5040	2008-09-17	2008-10-31	44	ESOPHAGUS	0	79.3566	2008-07-14		Gastroesophageal	2008-09-17	n	Adeno	poorly diff
MALE	ESOPHAGUS, MIDDLE THIRD	74	WHITE	Spanish NOS; Hispanic NOS, Latino NOS	ALIVE	T3	TX	M8070/3	SQUAMOUS CELL CARCINOMA, NOS	C154	2009-01-27	69	1501	1	ESOPHAGUS	28	28	5039.99	5039.99	2009-04-03	2009-05-12	39	T_ESOPHAGUS	0	69.0678	2009-03-04		Lower Thoracic	2009-04-03	n	SCC	moderately diff
MALE	ESOPHAGUS, LOWER THIRD	75	WHITE	Non-Spanish; Non-Hispanic	ALIVE	T3	T1	M8140/3	ADENOCARCINOMA, NOS	C155	2009-03-10	70	1505	1	ESOPHAGUS	28	28	5039.99	5039.99	2009-06-02	2009-07-10	38	T_ESOPHAGUS	0	69.9192	2009-03-12		Gastroesophageal	2009-06-02	n	Adeno	moderately diff
FEMALE	ESOPHAGUS, LOWER THIRD	69	WHITE	Non-Spanish; Non-Hispanic	ALIVE	TX	TX	M8140/3	ADENOCARCINOMA, NOS	C155	2009-05-26	64	1505	1	ESOPHAGUS	28	28	5039.99	5039.99	2009-08-10	2009-09-17	38	T_ESOPHAGUS	0	64.3532	2009-06-02	3.8	Gastroesophageal	2009-08-10	y	Adeno	poorly diff	146	149	-55.48	3*	148	150		8*	150	154		12*
FEMALE	ESOPHAGUS, UPPER THIRD	80	BLACK	Non-Spanish; Non-Hispanic	DECEASED	T1	TX	M8070/3	SQUAMOUS CELL CARCINOMA, NOS	C153	2009-08-28	76	1503	1	ESOPHAGUS_30_	28	28	5039.99	5039.99	2010-04-26	2010-06-07	42	T_PTV5040	0	76.4572	2010-01-19		Cervical	2010-04-26	n	SCC	not specified
MALE	ESOPHAGUS, LOWER THIRD	79	WHITE	Non-Spanish; Non-Hispanic	DECEASED	T1B	TX	M8140/3	ADENOCARCINOMA, NOS	C155	2010-04-27	75	1505	1	ESOPH_7_	28	28	5039.99	5039.99	2010-08-31	2010-10-19	49	T_PTV5040	0	75.3867	2010-06-10		Gastroesophageal	2010-08-31	n	Adeno	moderately diff
MALE	ESOPHAGUS, LOWER THIRD	66	WHITE	Non-Spanish; Non-Hispanic	DECEASED	T3	T1B	M8140/3	ADENOCARCINOMA, NOS	C155	2010-08-30	62	1509	1	ESOPHAGUS_41_	28	28	5039.99	5039.99	2010-12-27	2011-02-10	45	T_ESOPHAGUS	0	62.5079	2011-03-25		Gastroesophageal	2010-12-27	n	Adeno	moderately diff
MALE	ESOPHAGUS, LOWER THIRD	65	WHITE	Non-Spanish; Non-Hispanic	ALIVE	T1A	T1B	M8140/3	ADENOCARCINOMA, NOS	C155	2010-11-13	62	1505	1	ESOPHAGUS_19_	25	25	4499.99	4499.99	2011-05-02	2011-06-06	35	T_ESOPHAGUS_S	0	62.5599	2010-12-22		Lower Thoracic	2011-05-02	n	Adeno	moderately diff
MALE	ESOPHAGUS, LOWER THIRD	78	WHITE	Non-Spanish; Non-Hispanic	ALIVE	T2	TX	M8140/3	ADENOCARCINOMA, NOS	C155	2012-01-25	76	1505	1	ESOPH_12	28	28	5040	5040	2012-03-19	2012-04-25	37	ESOPH	0	75.9233	2012-02-13		Gastroesophageal	2012-03-19	n	Adeno	not specified
MALE	STOMACH, CARDIA	77	WHITE	Non-Spanish; Non-Hispanic	ALIVE	T2	T2	M8140/3	ADENOCARCINOMA, NOS	C160	2012-01-25	76	1505	1	ESOPH_12_	28	28	5040	5040	2012-05-08	2012-06-15	38	ESOPH	0	75.7317	2012-01-18		Gastroesophageal	2012-05-08	n	Adeno	poorly diff
MALE	ESOPHAGUS, LOWER THIRD	63	ASIAN	Non-Spanish; Non-Hispanic	ALIVE	T1	T1	M8070/3	SQUAMOUS CELL CARCINOMA, NOS	C155	2012-03-22	62	1509	1	ESOPHAGUS_29_	25	25	4500	4500	2012-10-22	2012-11-27	36	T_ESOPHAGUS	0	61.9822	2012-04-05		Lower Thoracic	2012-10-22	n	SCC	not specified
FEMALE	UNKNOWN PRIMARY SITE	66	WHITE	Non-Spanish; Non-Hispanic	ALIVE	T3	T88	M8070/3	SQUAMOUS CELL CARCINOMA, NOS	C809	2011-10-05	64	1509	1	ESOPHAGUS_22_	28	28	5040	5040	2012-11-12	2012-12-20	38	T_ESOPHAGUS	0	65.1964	2012-06-01		Lower Thoracic	2012-11-12	n	SCC	moderately diff
MALE	STOMACH, CARDIA	71	WHITE	Non-Spanish; Non-Hispanic	ALIVE	T3	T4A	M8140/3	ADENOCARCINOMA, NOS	C160	2013-04-15	70	1505	1	ESOPHAGUS_13_	28	28	5040	5040	2013-06-04	2013-07-12	38	T_ESOPHAGUS	0	69.8782	2013-04-24		Gastroesophageal	2013-06-04	n	Adeno	poorly diff
MALE	ESOPHAGUS, LOWER THIRD	56	PT REFUSED TO ANSWER	Non-Spanish; Non-Hispanic	ALIVE	T2	T0	M8140/3	ADENOCARCINOMA, NOS	C155	2013-09-13	56	1505	1	ESOPH_D_17_	28	28	5040	5040	2013-10-28	2013-12-05	38	T_ESOPH_D	0	55.9836	2013-10-10		Gastroesophageal	2013-10-28	n	Adeno	not specified
MALE	STOMACH, CARDIA	83	WHITE	Non-Spanish; Non-Hispanic	ALIVE	T2	TX	M8490/3	SIGNET RING CEL CARCINOMA	C160	2013-07-26	83	1505	1	GE_JUNCTI_44_	28	28	5040	5040	2013-11-18	2013-12-30	42	T_PTV_5040	0	83.2964	2013-09-11		Gastroesophageal	2013-11-18	n	Adeno	poorly diff
[truncated: 25 more columns]

## Sheet: frequency
LT					UT
Station	%	Count			Station	%	Count
Cervical	0.895522	3			Cervical	4.87805	4
1	4.1791	14			1	26.8293	22
2	2.38806	8			2	10.9756	9
3A	0	0			3A	4.87805	4
3P	5.07463	17			3P	17.0732	14
4	6.56716	22			4	13.4146	11
5	0.895522	3			5	2.43902	2
6	0.597015	2			6	1.21951	1
7	4.77612	16			7	4.87805	4
8	18.806	63			8	6.09756	5
9	0	0			9	0	0
hilar	4.77612	16			hilar	6.09756	5
1*	7.46269	25			1*	0	0
2*	1.49254	5			2*	0	0
3*	9.55224	32			3*	0	0
4*	0.597015	2			4*	0	0
5*	0	0			5*	0	0
6*	0	0			6*	0	0
7*	15.5224	52			7*	1.21951	1
8*	2.08955	7			8*	0	0
9*	7.16418	24			9*	0	0
10*	0	0			10*	0	0
11*	1.49254	5			11*	0	0
12*	1.49254	5			12*	0	0
13*	1.19403	4			13*	0	0
14*	0.298507	1			14*	0	0
15*	0	0			15*	0	0
16*	2.68657	9			16*	0	0
Grand Total		335			Grand Total		82
